# Supplementary material for: Reconstruction of the microalga Nannochloropsis salina genome-scale metabolic model with applications to lipid production
Source: BMC Syst Biol. 2017 Jul 4;11:66. doi: 10.1186/s12918-017-0441-1 (PMC5496344; doi:10.1186/s12918-017-0441-1)
Supplement: Supplementary file 2 — Metabolites in iNS934. List of all metabolites in N. salina model iNS934. (XLSX 122 kb) [file 12918_2017_441_MOESM2_ESM.xlsx]

## Sheet: metabolite list
metabolite ID	MNXref ID	Name	Formula	Charge
10fthf[c]	MNXM237	10-Formyltetrahydrofolate	C20H21N7O7	-2
10fthf[h]	MNXM237	10-Formyltetrahydrofolate	C20H21N7O7	-2
10fthf[m]	MNXM237	10-Formyltetrahydrofolate	C20H21N7O7	-2
10fthf[x]	MNXM237	10-Formyltetrahydrofolate	C20H21N7O7	-2
10fthfglu-L[c]	MNXM33047	10-Formyltetrahydrofolyl L-glutamate	C25H28N8O10	-2
10fthfglu-L[m]	MNXM33047	10-Formyltetrahydrofolyl L-glutamate	C25H28N8O10	-2
12dmpo[c]	MNXM494	1,2-Dihydroxy-5-(methylthio)pent-1-en-3-one	C6H9O3S	-1
13dampp[h]	MNXM146468	1,3-Diaminopropane	C3H12N2	2
13dpg[c]	MNXM261	3-Phospho-D-glyceroyl phosphate	C3H4O10P2	-4
13dpg[h]	MNXM261	3-Phospho-D-glyceroyl phosphate	C3H4O10P2	-4
13dpg[m]	MNXM261	3-Phospho-D-glyceroyl phosphate	C3H4O10P2	-4
13oocdcy1829Z11Ea[c]	MNXM101404	(9Z,11E)-13-Oxooctadeca-9,11-dienoic acid	C18H29O3	-1
13Shocdcy1829Z11Ea[c]	MNXM9689	(9Z,11E)-(13S)-13-Hydroxyoctadeca-9,11-dienoic acid	C18H31O3	-1
13Shpocdcy1829Z11Ea[c]	MNXM2313	(9Z,11E)-(13S)-13-Hydroperoxyoctadeca-9,11-dienoic acid	C18H31O4	-1
1acpc[c]	MNXM1128	1-Aminocyclopropane-1-carboxylate	C4H7NO2	0
1acpc[h]	MNXM1128	1-Aminocyclopropane-1-carboxylate	C4H7NO2	0
1acpc[m]	MNXM1128	1-Aminocyclopropane-1-carboxylate	C4H7NO2	0
1btol[c]	MNXM3230	1-Butanol	C4H10O	0
1Dgali[c]	MNXM878	1-alpha-D-Galactosyl-myo-inositol	C12H22O11	0
1Dgali[h]	MNXM878	1-alpha-D-Galactosyl-myo-inositol	C12H22O11	0
1hdecg3p[c]	MNXM90586	1-hexadecanoyl-sn-glycerol 3-phosphate	C19H37O7P	-2
1hdecg3p[h]	MNXM90586	1-hexadecanoyl-sn-glycerol 3-phosphate	C19H37O7P	-2
1odec11eg3p[c]	MNXM91049	1-octadec-11-enoyl-sn-glycerol 3-phosphate	C21H39O7P	-2
1odec11eg3p[h]	MNXM91049	octadecenoyl-glycerol-3-phosphate	C21H39O7P	-2
1odec9eg3p[c]	MNXM145555	1-octadec-9-enoyl-sn-glycerol 3-phosphate	C21H39O7P	-2
1odec9eg3p[h]	MNXM145555	octadecenoyl-glycerol-3-phosphate	C21H39O7P	-2
1odecg3p[c]	MNXM32950	1-octadecanoyl-sn-glycerol 3-phosphate	C21H41O7P	-2
1odecg3p[h]	MNXM32950	octadecanoyl-glycerol-3-phosphate	C21H41O7P	-2
1pyr5c[c]	MNXM1617	1-Pyrroline-5-carboxylate	C5H6NO2	-1
1pyr5c[m]	MNXM1617	1-Pyrroline-5-carboxylate	C5H6NO2	-1
23dhdp[c]	MNXM807	2,3-Dihydrodipicolinate	C7H5NO4	-2
23dhmb[c]	MNXM114097	(R)-2,3-Dihydroxy-3-methylbutanoate	C5H9O4	-1
23dhmb[h]	MNXM114097	(R)-2,3-Dihydroxy-3-methylbutanoate	C5H9O4	-1
23dhmb[m]	MNXM114097	(R)-2,3-Dihydroxy-3-methylbutanoate	C5H9O4	-1
23dhmp[c]	MNXM1202	(R)-2,3-Dihydroxy-3-methylpentanoate	C6H11O4	-1
23dhmp[h]	MNXM1202	(R)-2,3-Dihydroxy-3-methylpentanoate	C6H11O4	-1
25aics[c]	MNXM607	(S)-2-[5-Amino-1-(5-phospho-D-ribosyl)imidazole-4-carboxamido]succinate	C13H15N4O12P	-4
25aics[h]	MNXM607	(S)-2-[5-Amino-1-(5-phospho-D-ribosyl)imidazole-4-carboxamido]succinate	C13H15N4O12P	-4
25dhpp[h]	MNXM90906	2,5-Diamino-6-hydroxy-4-(5'-phosphoribosylamino)-pyrimidine	C9H15N5O8P	-1
26dap-LL[c]	MNXM644	LL-2,6-Diaminoheptanedioate	C7H14N2O4	0
26dap-M[c]	MNXM529	meso-2,6-Diaminoheptanedioate	C7H14N2O4	0
26dmani[e]	MNXM2917	2,6-Dimethylaniline	C8H11N	0
2ahbut[h]	MNXM114220	(S)-2-Aceto-2-hydroxybutanoate	C6H9O4	-1
2ahethmpp[h]	MNXM1705	2-(alpha-Hydroxyethyl)thiamine diphosphate	C14H20N4O8P2S	-2
2ahhmd[c]	MNXM146340	2-Amino-7,8-dihydro-4-hydroxy-6-(diphosphooxymethyl)pteridine	C7H9N5O8P2	-2
2ahhmp[c]	MNXM146055	2-Amino-4-hydroxy-6-hydroxymethyl-7,8-dihydropteridine	C7H9N5O2	0
2aobut[x]	MNXM114087	L-2-Amino-3-oxobutanoic acid	C4H6NO3	-1
2cpr5p[h]	MNXM1455	1-(2-Carboxyphenylamino)-1-deoxy-D-ribulose 5-phosphate	C12H13NO9P	-3
2dda7p[h]	MNXM1219	2-Dehydro-3-deoxy-D-arabino-heptonate 7-phosphate	C7H10O10P	-3
2dhp[c]	MNXM959	2-Dehydropantoate	C6H9O4	-1
2dhp[m]	MNXM959	2-Dehydropantoate	C6H9O4	-1
2dhp[n]	MNXM959	2-Dehydropantoate	C6H9O4	-1
2dr5p[c]	MNXM2179	2-Deoxy-D-ribose 5-phosphate	C5H9O7P	-2
2h34hppr[c]	MNXM153	2-Hydroxy-3-(4-hydroxyphenyl)propenoate	C9H7O4	-1
2h3kmtp[c]	MNXM409	2-Hydroxy-3-keto-5-methylthiopentenyl-1-phosphate	C6H8O6PS	-3
2h3oppan[m]	MNXM475	2-Hydroxy-3-oxopropanoate	C3H3O4	-1
2ippm[c]	MNXM1706	2-Isopropylmaleate	C7H8O4	-2
2kmb[c]	MNXM146252	2-Keto-4-methylthiobutyric acid	C5H7O3S	-1
2maacoa[m]	MNXM524	2-Methyl-3-acetoacetyl-CoA	C26H38N7O18P3S	-4
2mb2coa[m]	MNXM609	trans-2-Methylbut-2-enoyl-CoA	C26H38N7O17P3S	-4
2mbcoa[m]	MNXM569	(S)-2-Methylbutanoyl-CoA	C26H40N7O17P3S	-4
2mbdhl[m]	MNXM9096	S-(2-Methylbutanoyl)-dihydrolipoamide	C13H25NO2S2	0
2me4p[h]	MNXM1626	2-C-Methyl-D-erythritol 4-phosphate	C5H11O7P	-2
2mecdp[h]	MNXM1168	2-C-Methyl-D-erythritol 2,4-cyclodiphosphate	C5H10O9P2	-2
2mhob[m]	MNXM6733	2-Methyl-1-hydroxybutyl-ThPP	C17H26N4O8P2S	-2
2mhop[m]	MNXM6734	2-Methyl-1-hydroxypropyl-ThPP	C16H24N4O8P2S	-2
2mp2coa[m]	MNXM947	2-Methylprop-2-enoyl-CoA	C25H36N7O17P3S	-4
2mpdhl[m]	MNXM7749	S-(2-Methylpropanoyl)-dihydrolipoamide	C12H23NO2S2	0
2obut[h]	MNXM159	2-Oxobutanoate	C4H5O3	-1
2pg[c]	MNXM275	D-Glycerate 2-phosphate	C3H4O7P	-3
2pg[h]	MNXM275	D-Glycerate 2-phosphate	C3H4O7P	-3
2pg[m]	MNXM275	D-Glycerate 2-phosphate	C3H4O7P	-3
2pglyc[c]	MNXM2074	2-Phosphoglycolate	C2H2O6P	-3
2pglyc[h]	MNXM2074	2-Phosphoglycolate	C2H2O6P	-3
2pglyc[x]	MNXM2074	2-Phosphoglycolate	C2H2O6P	-3
34hpp[c]	MNXM145630	3-(4-Hydroxyphenyl)pyruvate	C9H7O4	-1
34hpp[h]	MNXM145630	3-(4-Hydroxyphenyl)pyruvate	C9H7O4	-1
34hpp[m]	MNXM145630	3-(4-Hydroxyphenyl)pyruvate	C9H7O4	-1
3c2hmp[c]	MNXM891	3-Carboxy-2-hydroxy-4-methylpentanoate	C7H10O5	-2
3c3hmp[c]	MNXM985	3-Carboxy-3-hydroxy-4-methylpentanoate	C7H10O5	-2
3c3hmp[h]	MNXM985	3-Carboxy-3-hydroxy-4-methylpentanoate	C7H10O5	-2
3c4mop[c]	MNXM1602	3-Carboxy-4-methyl-2-oxopentanoate	C7H8O5	-2
3dhq[h]	MNXM478	3-Dehydroquinate	C7H9O6	-1
3dhsk[h]	MNXM611	3-Dehydroshikimate	C7H7O5	-1
3dsphgn[c]	MNXM559	3-Dehydrosphinganine	C18H38NO2	1
3hbcoa[c]	MNXM446	(S)-3-Hydroxybutanoyl-CoA	C25H38N7O18P3S	-4
3hbcoa[m]	MNXM446	(S)-3-Hydroxybutanoyl-CoA	C25H38N7O18P3S	-4
3hbcoa[x]	MNXM446	(S)-3-Hydroxybutanoyl-CoA	C25H38N7O18P3S	-4
3hbcoa-R[c]	MNXM1058	(R)-3-Hydroxybutanoyl-CoA	C25H38N7O18P3S	-4
3hbutACP[h]	MNXM8334	(R)-3-Hydroxybutanoyl-[acyl-carrier protein]	C4H7O2SR	0
3hcvac11eACP[h]	MNXM12841	(R)-3-hydroxy-cis-vacc-11-enoyl-[acyl-carrier protein]	C18H33O2SR	0
3hdcoa[m]	MNXM674	(S)-3-Hydroxydecanoyl-CoA	C31H50N7O18P3S	-4
3hdcoa[x]	MNXM674	(S)-3-Hydroxydecanoyl-CoA	C31H50N7O18P3S	-4
3hddcoa[m]	MNXM733	(S)-3-Hydroxydodecanoyl-CoA	C33H54N7O18P3S	-4
3hddcoa[x]	MNXM733	(S)-3-Hydroxydodecanoyl-CoA	C33H54N7O18P3S	-4
3hddecACP[h]	MNXM27066	(R)-3-Hydroxydodecanoyl-[acyl-carrier protein]	C12H23O2SR	0
3hdecACP[h]	MNXM7127	(R)-3-Hydroxydecanoyl-[acyl-carrier protein]	C10H19O2SR	0
3hhcoa[m]	MNXM757	(S)-3-Hydroxyhexanoyl-CoA	C27H42N7O18P3S	-4
3hhcoa[x]	MNXM757	(S)-3-Hydroxyhexanoyl-CoA	C27H42N7O18P3S	-4
3hhdcoa[m]	MNXM825	(S)-3-Hydroxyhexadecanoyl-CoA	C37H62N7O18P3S	-4
3hhdcoa[x]	MNXM825	(S)-3-Hydroxyhexadecanoyl-CoA	C37H62N7O18P3S	-4
3hhexACP[h]	MNXM25370	(R)-3-Hydroxyhexanoyl-[acyl-carrier protein]	C6H11O2SR	0
3hib[m]	MNXM114176	(S)-3-Hydroxyisobutyrate	C4H7O3	-1
3hibutcoa[m]	MNXM90341	(S)-3-Hydroxyisobutyryl-CoA	C25H38N7O18P3S	-4
3hivcoa[m]	MNXM4987	3-Hydroxyisovaleryl-CoA	C26H40N7O18P3S	-4
3hlido[c]	MNXM6814	3-Hydroxylidocaine	C14H23N2O2	1
3hmbcoa[m]	MNXM701	(S)-3-Hydroxy-2-methylbutyryl-CoA	C26H40N7O18P3S	-4
3hmoa[h]	MNXM1638	3-Hydroxy-3-methyl-2-oxobutanoic acid	C5H7O4	-1
3hmop[h]	MNXM114594	(R)-3-Hydroxy-3-methyl-2-oxopentanoate	C6H9O4	-1
3hmrsACP[h]	MNXM7733	(R)-3-Hydroxytetradecanoyl-[acyl-carrier protein]	C14H27O2SR	0
3hocoa[m]	MNXM766	(S)-3-Hydroxyoctanoyl-CoA	C29H46N7O18P3S	-4
3hocoa[x]	MNXM766	(S)-3-Hydroxyoctanoyl-CoA	C29H46N7O18P3S	-4
3hoctaACP[h]	MNXM3843	(R)-3-Hydroxyoctadecanoyl-[acyl-carrier protein]	C18H35O2SR	0
3hoctACP[h]	MNXM10019	(R)-3-Hydroxyoctanoyl-[acyl-carrier protein]	C8H15O2SR	0
3hodcoa[c]	MNXM1309	3-Hydroxyoctadecanoyl-CoA	C39H66N7O18P3S	-4
3hpalmACP[h]	MNXM2576	R-3-hydroxypalmitoyl-[acyl-carrier protein]	C16H31O2SR	0
3hpcoa[c]	MNXM146350	3-Hydroxypropionyl-CoA	C24H36N7O18P3S	-4
3hpcoa[m]	MNXM146350	3-Hydroxypropionyl-CoA	C24H36N7O18P3S	-4
3hpp[c]	MNXM872	3-Hydroxypropanoate	C3H5O3	-1
3htdcoa[m]	MNXM767	(S)-3-Hydroxytetradecanoyl-CoA	C35H58N7O18P3S	-4
3htdcoa[x]	MNXM767	(S)-3-Hydroxytetradecanoyl-CoA	C35H58N7O18P3S	-4
3ig3p[h]	MNXM866	C'-(3-Indolyl)-glycerol 3-phosphate	C11H12NO6P	-2
3mb2coa[m]	MNXM389	3-Methylbut-2-enoyl-CoA	C26H38N7O17P3S	-4
3mbdhl[m]	MNXM5589	S-(3-Methylbutanoyl)-dihydrolipoamide	C13H25NO2S2	0
3mgcoa[m]	MNXM504	3-Methylglutaconyl-CoA	C27H38N7O19P3S	-4
3mhtpp[m]	MNXM6824	3-Methyl-1-hydroxybutyl-ThPP	C17H26N4O8P2S	-2
3mob[c]	MNXM238	3-Methyl-2-oxobutanoate	C5H7O3	-1
3mob[h]	MNXM238	3-Methyl-2-oxobutanoate	C5H7O3	-1
3mob[m]	MNXM238	3-Methyl-2-oxobutanoate	C5H7O3	-1
3mop[c]	MNXM439	(S)-3-Methyl-2-oxopentanoate	C6H9O3	-1
3mop[h]	MNXM439	(S)-3-Methyl-2-oxopentanoate	C6H9O3	-1
3mop[m]	MNXM439	(S)-3-Methyl-2-oxopentanoate	C6H9O3	-1
3mtpa[c]	MNXM2782	3-(Methylthio)propionic acid	C4H7O2S	-1
3ocvac11eACP[h]	MNXM10097	3-oxo-cis-vacc-11-enoyl-[acyl-carrier protein]	C18H32O2SR	0
3odcoa[m]	MNXM677	3-Oxodecanoyl-CoA	C31H48N7O18P3S	-4
3odcoa[x]	MNXM677	3-Oxodecanoyl-CoA	C31H48N7O18P3S	-4
3oddcoa[m]	MNXM705	3-Oxododecanoyl-CoA	C33H52N7O18P3S	-4
3oddcoa[x]	MNXM705	3-Oxododecanoyl-CoA	C33H52N7O18P3S	-4
3oddecACP[h]	MNXM28933	3-Oxododecanoyl-[acyl-carrier protein]	C12H21O2SR	0
3odecACP[h]	MNXM26616	3-Oxodecanoyl-[acyl-carrier protein]	C10H17O2SR	0
3ohcoa[m]	MNXM717	3-Oxohexanoyl-CoA	C27H40N7O18P3S	-4
3ohcoa[x]	MNXM717	3-Oxohexanoyl-CoA	C27H40N7O18P3S	-4
3ohdcoa[m]	MNXM738	3-Oxohexadecanoyl-CoA	C37H60N7O18P3S	-4
3ohdcoa[x]	MNXM738	3-Oxohexadecanoyl-CoA	C37H60N7O18P3S	-4
3ohexACP[h]	MNXM25602	3-Oxohexanoyl-[acyl-carrier protein]	C6H9O2SR	0
3omrsACP[h]	MNXM26095	3-Oxotetradecanoyl-[acyl-carrier protein]	C14H25O2SR	0
3oocoa[m]	MNXM706	3-Oxooctanoyl-CoA	C29H44N7O18P3S	-4
3oocoa[x]	MNXM706	3-Oxooctanoyl-CoA	C29H44N7O18P3S	-4
3ooctACP[h]	MNXM28031	3-Oxooctanoyl-[acyl-carrier protein]	C8H13O2SR	0
3ooctdACP[h]	MNXM3491	3-Oxooctadecanoyl-[acyl-carrier protein]	C18H33O2SR	0
3oodcoa[c]	MNXM513	3-Oxooctadecanoyl-CoA	C39H64N7O18P3S	-4
3opalmACP[h]	MNXM24578	3-Oxohexadecanoyl-[acyl-carrier protein]	C16H29O2SR	0
3opcoa[c]	MNXM6325	3-oxopropionyl-CoA	C24H34N7O18P3S	-4
3otdcoa[m]	MNXM707	3-Oxotetradecanoyl-CoA	C35H56N7O18P3S	-4
3otdcoa[x]	MNXM707	3-Oxotetradecanoyl-CoA	C35H56N7O18P3S	-4
3pg[c]	MNXM126	3-Phospho-D-glycerate	C3H4O7P	-3
3pg[h]	MNXM126	3-Phospho-D-glycerate	C3H4O7P	-3
3pg[m]	MNXM126	3-Phospho-D-glycerate	C3H4O7P	-3
3pg[x]	MNXM126	3-Phospho-D-glycerate	C3H4O7P	-3
3php[h]	MNXM541	3-Phosphohydroxypyruvate	C3H2O7P	-3
3psme[h]	MNXM1365	5-O-(1-Carboxyvinyl)-3-phosphoshikimate	C10H9O10P	-4
3sala[h]	MNXM498	3-Sulfino-L-alanine	C3H6NO4S	-1
3sala[m]	MNXM498	3-Sulfino-L-alanine	C3H6NO4S	-1
3snpyr[h]	MNXM2484	3-Sulfinopyruvate	C3H2O5S	-2
3snpyr[m]	MNXM2484	3-Sulfinopyruvate	C3H2O5S	-2
3spyr[h]	MNXM594	3-Sulfopyruvate	C3H2O6S	-2
3spyr[m]	MNXM594	3-Sulfopyruvate	C3H2O6S	-2
44mctr[c]	MNXM97101	4,4-Dimethyl-5alpha-cholesta-8,14,24-trien-3beta-ol	C29H46O	0
44mzym[c]	MNXM146507	4,4-dimethyl-5alpha-cholesta-8,24-dien-3beta-ol	C29H48O	0
4abut[c]	MNXM192	4-Aminobutanoate	C4H9NO2	0
4abut[h]	MNXM192	4-Aminobutanoate	C4H9NO2	0
4abut[m]	MNXM192	4-Aminobutanoate	C4H9NO2	0
4abutn[m]	MNXM422	4-Aminobutanal	C4H10NO	1
4abz[c]	MNXM421	4-Aminobenzoate	C7H6NO2	-1
4adcho[c]	MNXM1458	4-Amino-4-deoxychorismate	C10H10NO5	-1
4c2me[h]	MNXM1642	4-(Cytidine 5'-diphospho)-2-C-methyl-D-erythritol	C14H23N3O14P2	-2
4fumacac[c]	MNXM708	4-Fumarylacetoacetate	C8H6O6	-2
4hproara[g]	MNXM147484	Hyp(4-b1)Ara	C10H17NO7	0
4hproaraara[g]	MNXM147125	Hyp(4-b1)Ara(2-b1)Ara	C15H25NO11	0
4hproaraaraara[g]	MNXM147486	Hyp(4-b1)Ara(2-b1)Ara(2-b1)Ara	C20H33NO15	0
4hproaraaragal[g]	MNXM146574	Hyp(4-b1)Ara(2-b1)Ara(2-a1)Gal	C21H35NO16	0
4hproaraaragalara[g]	MNXM147485	Hyp(4-b1)Ara(2-b1)Ara(2-a1)Gal(5-b1)Ara	C26H43NO20	0
4hproaraaragalmeara[g]	MNXM149072	Hyp(4-b1)Ara(2-b1)Ara(2-a1)Gal(5-b1)MeAra	C27H45NO20	0
4hproaraara_gal_gal[g]	#N/A	Hyp(4-b1)Ara(2-b1)Ara[(2-a1)Gal](3-a1)Gal	C27H45NO21	0
4hproaraara_gal_megal[g]	#N/A	Hyp(4-b1)Ara(2-b1)Ara[(2-a1)Gal](3-a1)MeGal	C28H47NO21	0
4hproaraaramegal[g]	MNXM149073	Hyp(4-b1)Ara(2-b1)Ara(2-a1)MeGal	C22H37NO16	0
4hproara_aragalara_gal[g]	#N/A	Hyp(4-b1)Ara[(2-b1)Ara(2-a1)Gal(2-b1)Ara](3-a1)Gal	C32H53NO25	0
4hproara_aragal_gal[g]	#N/A	Hyp(4-b1)Ara[(2-b1)Ara(2-a1)Gal](3-a1)Gal	C27H45NO21	0
4hproara_aragal_galara[g]	#N/A	Hyp(4-b1)Ara[(2-b1)Ara(2-a1)Gal](3-a1)Gal(2-b1)Ara	C32H53NO25	0
4hproara_ara_gal[g]	#N/A	Hyp(4-b1)Ara[(2-b1)Ara](3-a1)Gal	C21H35NO16	0
4hproara_ara_galara[g]	#N/A	Hyp(4-b1)Ara[(2-b1)Ara](3-a1)Gal(2-b1)Ara	C26H43NO20	0
4hpro-LT[c]	MNXM87584	trans-4-Hydroxy-L-proline (protein-linked)	C5H9NO3	0
4hpro-LT[g]	MNXM87584	trans-4-Hydroxy-L-proline (protein-linked)	C5H9NO3	0
4izp[c]	MNXM90394	4-Imidazolone-5-propanoate	C6H6N2O3	-2
4mlacac[c]	MNXM691	4-Maleylacetoacetate	C8H6O6	-2
4mop[c]	MNXM404	4-Methyl-2-oxopentanoate	C6H9O3	-1
4mop[h]	MNXM404	4-Methyl-2-oxopentanoate	C6H9O3	-1
4mop[m]	MNXM404	4-Methyl-2-oxopentanoate	C6H9O3	-1
4mzym[c]	MNXM1804	4alpha-Methylzymosterol	C28H46O	0
4mzym-int1[c]	MNXM7449	4alpha-Methylzymosterol-4-carboxylate	C29H45O3	-1
4mzym-int2[c]	MNXM36392	3-Keto-4-methylzymosterol	C28H44O	0
4ogm[c]	MNXM4374	4-oxoglutaramate	C5H6NO4	-1
4pasp[h]	MNXM1177	4-Phospho-L-aspartate	C4H6NO7P	-2
4pcys[c]	MNXM3059	N-((R)-pantothenoyl)-L-cysteine	C12H20N2O6S	-2
4ppan[c]	MNXM415	D-4'-Phosphopantothenate	C9H14NO8P	-4
4ppcys[c]	MNXM483	N-((R)-4-Phosphopantothenoyl)-L-cysteine	C12H19N2O9PS	-4
4pyrdx[c]	MNXM1530	4-Pyridoxate	C8H8NO4	-1
4r5au[h]	MNXM791	4-(1-D-Ribitylamino)-5-aminouracil	C9H16N4O6	0
5aizc[c]	MNXM507	5-amino-1-(5-phospho-D-ribosyl)imidazole-4-carboxylate	C9H11N3O9P	-3
5aizc[h]	MNXM507	5-amino-1-(5-phospho-D-ribosyl)imidazole-4-carboxylate	C9H11N3O9P	-3
5aop[h]	MNXM405	5-Amino-4-oxopentanoate	C5H8NO3	-1
5aprbu[h]	MNXM1178	5-Amino-6-(5'-phosphoribitylamino)uracil	C9H15N4O9P	-2
5apru[h]	MNXM1532	5-Amino-6-(5'-phosphoribosylamino)uracil	C9H13N4O9P	-2
5flura[c]	MNXM1993	5-Fluorouracil	C4H3FN2O2	0
5flura[e]	MNXM1993	5-Fluorouracil	C4H3FN2O2	0
5flurimp[c]	MNXM6123	5-Fluorouridine monophosphate	C9H9FN2O9P	-3
5forthf[c]	MNXM915	5-Formiminotetrahydrofolate	C20H22N8O6	-2
5fthf[c]	MNXM1392	5-Formyltetrahydrofolate	C20H21N7O7	-2
5hiu[m]	MNXM1137	5-Hydroxyisourate	C5H3N4O4	-1
5houdic[m]	MNXM1805	5-Hydroxy-2-oxo-4-ureido-2,5-dihydro-1H-imidazole-5-carboxylate	C5H5N4O5	-1
5mdr1p[c]	MNXM407	5-Methylthio-5-deoxy-D-ribose 1-phosphate	C6H11O7PS	-2
5mdru1p[c]	MNXM522	5-Methylthio-5-deoxy-D-ribulose 1-phosphate	C6H11O7PS	-2
5mta[c]	MNXM150	5-Methylthioadenosine	C11H15N5O3S	0
5mta[h]	MNXM150	5-Methylthioadenosine	C11H15N5O3S	0
5mta[m]	MNXM150	5-Methylthioadenosine	C11H15N5O3S	0
5mthf[m]	MNXM318	5-Methyltetrahydrofolate	C20H23N7O6	-2
5mtr[c]	MNXM1592	5-Methylthio-D-ribose	C6H12O4S	0
5prdmbz[c]	MNXM1224	N1-(5-Phospho-alpha-D-ribosyl)-5,6-dimethylbenzimidazole	C14H17N2O7P	-2
6mpur[c]	MNXM1156	6-Mercaptopurine	C5H4N4S	0
6mpur[e]	MNXM1156	6-Mercaptopurine	C5H4N4S	0
6pgc[c]	MNXM325	6-Phospho-D-gluconate	C6H10O10P	-3
6pgc[h]	MNXM325	6-Phospho-D-gluconate	C6H10O10P	-3
6pgl[c]	MNXM429	6-phospho-D-glucono-1,5-lactone	C6H9O9P	-2
6pgl[h]	MNXM429	6-phospho-D-glucono-1,5-lactone	C6H9O9P	-2
6tgsnmp[c]	MNXM5574	6-Thioguanosine monophosphate	C10H12N5O7PS	-2
6tins5mp[c]	MNXM3196	6-Thioinosine-5'-monophosphate	C10H11N4O7PS	-2
6txan5mp[c]	MNXM6955	6-Thioxanthine 5'-monophosphate	C10H11N4O8PS	-2
7dhchsterol[c]	MNXM710	Cholesta-5,7-dien-3beta-ol	C27H44O	0
aacoa[c]	MNXM133	Acetoacetyl-CoA	C25H36N7O18P3S	-4
aacoa[m]	MNXM133	Acetoacetyl-CoA	C25H36N7O18P3S	-4
aacoa[x]	MNXM133	Acetoacetyl-CoA	C25H36N7O18P3S	-4
aact[x]	MNXM1106	Aminoacetone	C3H7NO	0
ac[c]	MNXM26	Acetate	C2H3O2	-1
ac[e]	MNXM26	Acetate	C2H3O2	-1
ac[h]	MNXM26	Acetate	C2H3O2	-1
ac[m]	MNXM26	Acetate	C2H3O2	-1
acac[c]	MNXM154	Acetoacetate	C4H5O3	-1
acac[m]	MNXM154	Acetoacetate	C4H5O3	-1
acac[x]	MNXM154	Acetoacetate	C4H5O3	-1
acald[c]	MNXM75	Acetaldehyde	C2H4O	0
acald[h]	MNXM75	Acetaldehyde	C2H4O	0
acald[m]	MNXM75	Acetaldehyde	C2H4O	0
acald[x]	MNXM75	Acetaldehyde	C2H4O	0
acaro[h]	MNXM2000	alpha-Carotene	C40H56	0
acaro[u]	MNXM2000	alpha-Carotene	C40H56	0
accoa[c]	MNXM21	Acetyl-CoA	C23H34N7O17P3S	-4
accoa[h]	MNXM21	Acetyl-CoA	C23H34N7O17P3S	-4
accoa[m]	MNXM21	Acetyl-CoA	C23H34N7O17P3S	-4
accoa[x]	MNXM21	Acetyl-CoA	C23H34N7O17P3S	-4
acg5p[c]	MNXM1384	N-Acetyl-L-glutamyl 5-phosphate	C7H9NO8P	-3
acg5sa[c]	MNXM1062	N-Acetyl-L-glutamate 5-semialdehyde	C7H10NO4	-1
acg5sa[m]	MNXM1062	N-Acetyl-L-glutamate 5-semialdehyde	C7H10NO4	-1
acgam1p[c]	MNXM340	N-Acetyl-D-glucosamine 1-phosphate	C8H14NO9P	-2
acgam6p[c]	MNXM63556	N-Acetyl-D-glucosamine 6-phosphate	C8H14NO9P	-2
acglu[c]	MNXM730	N-Acetyl-L-glutamate	C7H9NO5	-2
achms[c]	MNXM699	O-Acetyl-L-homoserine	C6H11NO4	0
achms[h]	MNXM699	O-Acetyl-L-homoserine	C6H11NO4	0
acorn[c]	MNXM817	N2-Acetyl-L-ornithine	C7H14N2O3	0
acorn[m]	MNXM817	N2-Acetyl-L-ornithine	C7H14N2O3	0
ACP[c]	MNXM925	acyl carrier protein	HSR	0
ACP[h]	MNXM925	acyl carrier protein	HSR	0
acser[c]	MNXM418	O-Acetyl-L-serine	C5H9NO4	0
acser[h]	MNXM418	O-Acetyl-L-serine	C5H9NO4	0
acser[m]	MNXM418	O-Acetyl-L-serine	C5H9NO4	0
actACP[h]	MNXM1223	Acetoacetyl-ACP	C4H5O2SR	0
ad[c]	MNXM4428	acetamide	C2H6NO	1
ad[e]	MNXM4428	acetamide	C2H6NO	1
ade[c]	MNXM168	Adenine	C5H5N5	0
ade[e]	MNXM168	Adenine	C5H5N5	0
adhlam[h]	MNXM4815	S-Acetyldihydrolipoamide	C10H19NO2S2	0
adhlam[m]	MNXM4815	S-Acetyldihydrolipoamide	C10H19NO2S2	0
adn[c]	MNXM212	Adenosine	C10H13N5O4	0
adn[m]	MNXM212	Adenosine	C10H13N5O4	0
adp[c]	MNXM7	ADP	C10H12N5O10P2	-3
adp[h]	MNXM7	ADP	C10H12N5O10P2	-3
adp[m]	MNXM7	ADP	C10H12N5O10P2	-3
adp[n]	MNXM7	ADP	C10H12N5O10P2	-3
adprib[c]	MNXM48596	ADPribose	C15H21N5O14P2	-2
agm[m]	MNXM328	Agmatine	C5H16N4	2
agm[n]	MNXM328	Agmatine	C5H16N4	2
ahcys[c]	MNXM19	S-Adenosyl-L-homocysteine	C14H20N6O5S	0
ahcys[g]	MNXM19	S-Adenosyl-L-homocysteine	C14H20N6O5S	0
ahcys[h]	MNXM19	S-Adenosyl-L-homocysteine	C14H20N6O5S	0
ahcys[m]	MNXM19	S-Adenosyl-L-homocysteine	C14H20N6O5S	0
ahcys[n]	MNXM19	S-Adenosyl-L-homocysteine	C14H20N6O5S	0
ahdt[c]	MNXM397	2-Amino-4-hydroxy-6-(erythro-1,2,3-trihydroxypropyl)dihydropteridinetriphosphate	C9H11N5O13P3	-5
aicar[c]	MNXM365	5-Amino-1-(5-Phospho-D-ribosyl)imidazole-4-carboxamide	C9H13N4O8P	-2
aicar[h]	MNXM365	5-Amino-1-(5-Phospho-D-ribosyl)imidazole-4-carboxamide	C9H13N4O8P	-2
air[c]	MNXM388	5-amino-1-(5-phospho-D-ribosyl)imidazole	C8H13N3O7P	-1
air[h]	MNXM388	5-amino-1-(5-phospho-D-ribosyl)imidazole	C8H12N3O7P	-2
akg[c]	MNXM20	2-Oxoglutarate	C5H4O5	-2
akg[h]	MNXM20	2-Oxoglutarate	C5H4O5	-2
akg[m]	MNXM20	2-Oxoglutarate	C5H4O5	-2
ala-B[c]	MNXM144	beta-Alanine	C3H7NO2	0
ala-B[h]	MNXM144	beta-Alanine	C3H7NO2	0
ala-B[m]	MNXM144	beta-Alanine	C3H7NO2	0
alac-S[h]	MNXM114079	(S)-2-Acetolactate	C5H7O4	-1
alac-S[m]	MNXM114079	(S)-2-Acetolactate	C5H7O4	-1
ala-L[c]	MNXM32	L-Alanine	C3H7NO2	0
ala-L[m]	MNXM32	L-Alanine	C3H7NO2	0
ala-L[x]	MNXM32	L-Alanine	C3H7NO2	0
alatrna[m]	MNXM89815	L-Alanyl-tRNA(Ala)	C13H22NO11PR2	0
allphn[c]	MNXM1122	Allophanate	C2H3N2O3	-1
alltn[c]	MNXM612	Allantoin	C4H5N4O3	-1
alltn[e]	MNXM612	Allantoin	C4H5N4O3	-1
alltn[m]	MNXM612	Allantoin	C4H4N4O3	-2
alltt[c]	MNXM584	Allantoate	C4H7N4O4	-1
alltt[e]	MNXM584	Allantoate	C4H7N4O4	-1
alltt[m]	MNXM584	Allantoate	C4H7N4O4	-1
alpro[m]	MNXM81221	S-Aminomethyldihydrolipoylprotein	C9H19N2OS2R	0
amet[c]	MNXM16	S-Adenosyl-L-methionine	C15H23N6O5S	1
amet[g]	MNXM16	S-Adenosyl-L-methionine	C15H23N6O5S	1
amet[h]	MNXM16	S-Adenosyl-L-methionine	C15H23N6O5S	1
amet[m]	MNXM16	S-Adenosyl-L-methionine	C15H23N6O5S	1
amet[n]	MNXM16	S-Adenosyl-L-methionine	C15H23N6O5S	1
ametam[c]	MNXM321	S-Adenosylmethioninamine	C14H24N6O3S	2
ametam[h]	MNXM321	S-Adenosylmethioninamine	C14H24N6O3S	2
ametam[m]	MNXM321	S-Adenosylmethioninamine	C14H24N6O3S	2
amp[c]	MNXM14	AMP	C10H12N5O7P	-2
amp[h]	MNXM14	AMP	C10H12N5O7P	-2
amp[m]	MNXM14	AMP	C10H12N5O7P	-2
amp[n]	MNXM14	AMP	C10H12N5O7P	-2
ans[c]	MNXM2639	Anserine	C10H16N4O3	0
anth[h]	MNXM188	Anthranilate	C7H6NO2	-1
anxan[u]	MNXM586	Antheraxanthin	C40H56O3	0
ap4a[n]	MNXM1089	P1,P4-Bis(5'-adenosyl) tetraphosphate	C20H24N10O19P4	-4
apocytc[h]	MNXM2100	Apocytochrome c	C8H12N4O4S2R4	0
apocytc[m]	MNXM2100	Apocytochrome c	C8H12N4O4S2R4	0
apotfen[h]	MNXM8317	Apotransferrin	XH2Fe	0
apppa[n]	MNXM3683	P1,P3-Bis(5'-adenosyl) triphosphate	C20H24N10O16P3	-3
aps[c]	MNXM287	Adenosine 5'-phosphosulfate	C10H12N5O10PS	-2
aps[h]	MNXM287	Adenosine 5'-phosphosulfate	C10H12N5O10PS	-2
aps[m]	MNXM287	Adenosine 5'-phosphosulfate	C10H12N5O10PS	-2
aps[n]	MNXM287	Adenosine 5'-phosphosulfate	C10H12N5O10PS	-2
arab-L[c]	MNXM461	L-Arabinose	C5H10O5	0
arg-L[c]	MNXM70	L-Arginine	C6H15N4O2	1
arg-L[e]	MNXM70	L-Arginine	C6H15N4O2	1
arg-L[m]	MNXM70	L-Arginine	C6H15N4O2	1
argsuc[c]	MNXM550	N(omega)-(L-Arginino)succinate	C10H17N4O6	-1
argtrna[c]	MNXM89870	L-Arginyl-tRNA(Arg)	C6H14N4OR	2
arso4[c]	MNXM148086	Aryl sulfate	C6H6O4S	0
ascb-L[u]	MNXM129	Ascorbate	C6H7O6	-1
asnglcnacglcnacman_man_manman_manman_manmanman[c]	#N/A	Asn(-b1)GlcNAc(4-b1)GlcNAc(4-b1)Man[(6-a1)Man[(6-a1)Man(2-a1)Man](3-a1)Man(2-a1)Man](3-a1)Man(2-a1)Man(2-a1)Man	C75H123N5O58R2	0
asnglcnacglcnacman_man_manman_manman_manmanmanglc[c]	#N/A	Asn(-b1)GlcNAc(4-b1)GlcNAc(4-b1)Man[(6-a1)Man[(6-a1)Man(2-a1)Man](3-a1)Man(2-a1)Man](3-a1)Man(2-a1)Man(2-a1)Man(3-a1)Glc	C81H133N5O63R2	0
asnglcnacglcnacman_man_manman_manman_manmanmanglcglc[c]	#N/A	Asn(-b1)GlcNAc(4-b1)GlcNAc(4-b1)Man[(6-a1)Man[(6-a1)Man(2-a1)Man](3-a1)Man(2-a1)Man](3-a1)Man(2-a1)Man(2-a1)Man(3-a1)Glc(3-a1)Glc	C87H143N5O68R2	0
asnglcnacglcnacman_man_manman_manman_manmanmanglcglcglc[c]	#N/A	Asn(-b1)GlcNAc(4-b1)GlcNAc(4-b1)Man[(6-a1)Man[(6-a1)Man(2-a1)Man](3-a1)Man(2-a1)Man](3-a1)Man(2-a1)Man(2-a1)Man(3-a1)Glc(3-a1)Glc(2-a1)Glc	C93H153N5O73R2	0
asnglcnacglcnacman_man_manman_man_manmanman[c]	#N/A	Asn(-b1)GlcNAc(4-b1)GlcNAc(4-b1)Man[(6-a1)Man[(6-a1)Man(2-a1)Man](3-a1)Man](3-a1)Man(2-a1)Man(2-a1)Man	C69H113N5O53R2	0
asnglcnacglcnacman_man_man_man_man[c]	#N/A	Asn(-b1)GlcNAc(4-b1)GlcNAc(4-b1)Man[(6-a1)Man[(6-a1)Man](3-a1)Man](3-a1)Man	C51H83N5O38R2	0
asnglcnacglcnacman_man_man[c]	#N/A	Asn(-b1)GlcNAc(4-b1)GlcNAc(4-b1)Man[(6-a1)Man](3-a1)Man	C39H63N5O28R2	0
asn-L[c]	MNXM147	L-Asparagine	C4H8N2O3	0
asn-L[m]	MNXM147	L-Asparagine	C4H7N2O3	-1
asn-L[x]	MNXM147	L-Asparagine	C4H7N2O3	-1
asntrna[m]	MNXM89761	L-Asparaginyl-tRNA(Asn)	C14H23N2O12PR2	1
Asn-X-Ser-FSLASH-Thr[c]	#N/A	protein-linked asparagine residue (N-glycosylation site)	C5H7N3O3R2	0
asp-L[c]	MNXM42	L-Aspartate	C4H6NO4	-1
asp-L[h]	MNXM42	L-Aspartate	C4H6NO4	-1
asp-L[m]	MNXM42	L-Aspartate	C4H6NO4	-1
asp-L[x]	MNXM42	L-Aspartate	C4H6NO4	-1
aspsa[c]	MNXM361	L-Aspartate 4-semialdehyde	C4H7NO3	0
aspsa[h]	MNXM361	L-Aspartate 4-semialdehyde	C4H7NO3	0
asptrna[m]	MNXM90839	L-Aspartyl-tRNA(Asp)	C4H5NO3R	0
asqdca1819Z160[c]	MNXM146488	2'-O-all-cis-5,9,12,15-octadecatetraenoyl-sulfoquinovosyldiacylglycerol (2'-18:4(5,9,12,15)/18:1(9Z)/16:0)	C61H105O13S	-1
asqdca1829Z12Z160[c]	MNXM146489	2'-O-all-cis-5,9,12,15-octadecatetraenoyl-sulfoquinovosyldiacylglycerol (2'-18:4(5,9,12,15)/18:2(9Z,12Z)/16:0)	C61H103O13S	-1
asqdca1839Z12Z15Z160[c]	MNXM146874	2'-O-all-cis-5,9,12,15-octadecatetraenoyl-sulfoquinovosyldiacylglycerol (2'-18:4(5,9,12,15)/18:3(9Z,12Z,15Z)/16:0)	C61H101O13S	-1
asqdpa1819Z160[c]	MNXM146490	2'-O-all-cis-5,9,12-octadecatrienoyl-sulfoquinovosyldiacylglycerol (2'-18:3(5,9,12)/18:1(9Z)/16:0)	C61H107O13S	-1
asqdpa1829Z12Z160[c]	MNXM146491	2'-O-all-cis-5,9,12-octadecatrienoyl-sulfoquinovosyldiacylglycerol (2'-18:3(5,9,12)/18:2(9Z,12Z)/16:0)	C61H105O13S	-1
asqdpa1839Z12Z15Z160[c]	MNXM146876	2'-O-all-cis-5,9,12-octadecatrienoyl-sulfoquinovosyldiacylglycerol (2'-18:3(5,9,12)/18:3(9Z,12Z,15Z)/16:0)	C61H103O13S	-1
atp[c]	MNXM3	ATP	C10H12N5O13P3	-4
atp[h]	MNXM3	ATP	C10H12N5O13P3	-4
atp[m]	MNXM3	ATP	C10H12N5O13P3	-4
atp[n]	MNXM3	ATP	C10H12N5O13P3	-4
avite1[h]	MNXM2741	alpha-Tocopherol	C29H50O2	0
b2coa[c]	MNXM214	Crotonoyl-CoA	C25H36N7O17P3S	-4
b2coa[m]	MNXM214	Crotonoyl-CoA	C25H36N7O17P3S	-4
b2coa[x]	MNXM214	Crotonoyl-CoA	C25H36N7O17P3S	-4
bamppald[h]	MNXM43758	beta-Aminopropion aldehyde	C3H8NO	1
B-ara1p[c]	MNXM2808	beta-L-Arabinose 1-phosphate	C5H9O8P	-2
bcrptxan[u]	MNXM1541	beta-Cryptoxanthin	C40H56O	0
bhb[m]	MNXM663	(R)-3-Hydroxybutanoate	C4H7O3	-1
bhb[x]	MNXM663	(R)-3-Hydroxybutanoate	C4H7O3	-1
biliverd[h]	MNXM416	Biliverdin	C33H32N4O6	-2
btal[c]	MNXM1017	Butanal	C4H8O	0
btcoa[c]	MNXM233	Butanoyl-CoA	C25H38N7O17P3S	-4
btcoa[m]	MNXM233	Butanoyl-CoA	C25H38N7O17P3S	-4
btcoa[x]	MNXM233	Butanoyl-CoA	C25H38N7O17P3S	-4
btnCCP[h]	MNXM96075	Holo-[carboxylase]	C17H27N5O4SR2	0
but[c]	MNXM458	Butyrate (n-C4:0)	C4H7O2	-1
but2eACP[h]	MNXM3229	But-2-enoyl-[acyl-carrier protein]	C4H5OSR	0
butACP[h]	MNXM2645	Butyryl-ACP (n-C4:0ACP)	C4H7OSR	0
bvite[h]	MNXM4488	beta-Tocopherol	C28H48O2	0
ca[c]	MNXM145806	coniferonic acid (18:4(5Z,9Z,12Z,15Z))	C18H28O2	0
cacoa[c]	MNXM145706	coniferonyl-coa	C39H58N7O17P3S	-4
carn[h]	MNXM114412	L-Carnosine	C9H14N4O3	0
caro[h]	MNXM614	beta-Carotene	C40H56	0
caro[u]	MNXM614	beta-Carotene	C40H56	0
cat[c]	MNXM1042	Calcitriol	C27H44O3	0
cbasp[c]	MNXM465	N-Carbamoyl-L-aspartate	C5H7N2O5	-1
cbasp[m]	MNXM465	N-Carbamoyl-L-aspartate	C5H7N2O5	-1
cbmp[m]	MNXM1243	N-carbamoylputrescine	C5H15N3O	2
cbmp[n]	MNXM1243	N-carbamoylputrescine	C5H15N3O	2
cbp[c]	MNXM138	Carbamoyl phosphate	CH2NO5P	-2
cbp[h]	MNXM138	Carbamoyl phosphate	CH2NO5P	-2
cbp[m]	MNXM138	Carbamoyl phosphate	CH2NO5P	-2
cbtnCCP[h]	MNXM5655	Carboxybiotin-carboxyl-carrier protein	C18H26N5O6SR2	0
cdp[c]	MNXM220	CDP	C9H12N3O11P2	-3
cdp[m]	MNXM220	CDP	C9H12N3O11P2	-3
cdpea[c]	MNXM449	CDPethanolamine	C11H19N4O11P2	-1
chla[h]	MNXM1272	Chlorophyll a	C55H72MgN4O5	0
chla[u]	MNXM1272	Chlorophyll a	C55H72MgN4O5	0
chlb[u]	MNXM46467	Chlorophyll b	C55H70MgN4O6	0
chlda[h]	MNXM631	Chlorophyllide a	C35H34MgN4O5	0
chlda[u]	MNXM631	Chlorophyllide a	C35H34MgN4O5	0
chldb[h]	MNXM90798	Chlorophyllide b	C35H32MgN4O6	0
chldb[u]	MNXM90798	Chlorophyllide b	C35H32MgN4O6	0
chlstol[c]	MNXM830	5alpha-Cholesta-7,24-dien-3beta-ol	C27H44O	0
chor[c]	MNXM337	chorismate	C10H8O6	-2
chor[h]	MNXM337	chorismate	C10H8O6	-2
chsterol[c]	MNXM103	Cholesterol	C27H46O	0
cit[c]	MNXM131	Citrate	C6H5O7	-3
cit[m]	MNXM131	Citrate	C6H5O7	-3
cit[x]	MNXM131	Citrate	C6H5O7	-3
cital[c]	MNXM146538	Citalopram	C20H22FN2O	1
cital[e]	MNXM146538	Citalopram	C20H22FN2O	1
citalald[c]	MNXM3565	Citalopram aldehyde	C18H14FNO2	0
citalo[c]	MNXM11122	Citalopram N-oxide	C20H21FN2O2	0
citalppa[c]	MNXM11123	Citalopram propionic acid	C18H13FNO3	-1
citr-L[c]	MNXM211	L-Citrulline	C6H14N3O3	1
citr-L[h]	MNXM211	L-Citrulline	C6H14N3O3	1
citr-L[m]	MNXM211	L-Citrulline	C6H14N3O3	1
cmp[c]	MNXM31	CMP	C9H12N3O8P	-2
cmp[h]	MNXM31	CMP	C9H12N3O8P	-2
co[c]	MNXM299	Carbon monoxide	CO	0
co[h]	MNXM299	Carbon monoxide	CO	0
co2[c]	MNXM13	CO2	CO2	0
co2[e]	MNXM13	CO2	CO2	0
co2[h]	MNXM13	CO2	CO2	0
co2[m]	MNXM13	CO2	CO2	0
co2[x]	MNXM13	CO2	CO2	0
coa[c]	MNXM12	Coenzyme A	C21H32N7O16P3S	-4
coa[h]	MNXM12	Coenzyme A	C21H32N7O16P3S	-4
coa[m]	MNXM12	Coenzyme A	C21H32N7O16P3S	-4
coa[x]	MNXM12	Coenzyme A	C21H32N7O16P3S	-4
cpp1[h]	MNXM8445	Coproporphyrin I	C36H34N4O8	-4
cpp3[h]	MNXM7199	Coproporphyrin III	C36H34N4O8	-4
cpppg1[h]	MNXM1322	Coproporphyrinogen I	C36H40N4O8	-4
cpppg3[h]	MNXM410	Coproporphyrinogen III	C36H40N4O8	-4
crpxan[u]	MNXM3903	alpha-Cryptoxanthin	C40H56O	0
csn[c]	MNXM761	Cytosine	C4H5N3O	0
ctp[c]	MNXM63	CTP	C9H12N3O14P3	-4
ctp[h]	MNXM63	CTP	C9H12N3O14P3	-4
ctp[m]	MNXM63	CTP	C9H12N3O14P3	-4
cyart[c]	MNXM1323	Cycloartenol	C30H50O	0
cyeuol[c]	MNXM3001	Cycloeucalenol	C30H50O	0
cys-L[c]	MNXM55	L-Cysteine	C3H7NO2S	0
cys-L[h]	MNXM55	L-Cysteine	C3H7NO2S	0
cys-L[m]	MNXM55	L-Cysteine	C3H7NO2S	0
cyst-L[h]	MNXM319	L-Cystathionine	C7H14N2O4S	0
cystrna[c]	MNXM90012	L-Cysteinyl-tRNA(Cys)	C3H6NOSR	1
cytc[h]	MNXM148177	Cytochrome c	C42H44FeN8O8S2R4	0
cytc[m]	MNXM148177	Cytochrome c	C42H44FeN8O8S2R4	0
cytd[c]	MNXM338	Cytidine	C9H13N3O5	0
cytP450o[c]	MNXM146212	Oxidized flavoprotein (cytochrome P-450)	X	0
cytP450o[h]	MNXM146212	Oxidized flavoprotein (cytochrome P-450)	X	0
cytP450r[c]	MNXM146224	Reduced flavoprotein (cytochrome P-450)	XH2	0
cytP450r[h]	MNXM146224	Reduced flavoprotein (cytochrome P-450)	XH2	0
dad-2[c]	MNXM625	Deoxyadenosine	C10H13N5O3	0
dadp[c]	MNXM374	dADP	C10H12N5O9P2	-3
dadp[h]	MNXM374	dADP	C10H12N5O9P2	-3
dadp[m]	MNXM374	dADP	C10H12N5O9P2	-3
damp[c]	MNXM432	dAMP	C10H12N5O6P	-2
damp[h]	MNXM432	dAMP	C10H12N5O6P	-2
datp[c]	MNXM286	dATP	C10H12N5O12P3	-4
datp[m]	MNXM286	dATP	C10H12N5O12P3	-4
db4p[h]	MNXM2887	3,4-dihydroxy-2-butanone 4-phosphate	C4H7O6P	-2
dc2coa[m]	MNXM580	trans-Dec-2-enoyl-CoA	C31H48N7O17P3S	-4
dc2coa[x]	MNXM580	trans-Dec-2-enoyl-CoA	C31H48N7O17P3S	-4
dcaACP[h]	MNXM25221	Decanoyl-ACP (n-C10:0ACP)	C10H19OSR	0
dcacoa[m]	MNXM486	Decanoyl-CoA (n-C10:0CoA)	C31H50N7O17P3S	-4
dcacoa[x]	MNXM486	Decanoyl-CoA (n-C10:0CoA)	C31H50N7O17P3S	-4
dcamp[c]	MNXM565	N6-(1,2-Dicarboxyethyl)-AMP	C14H14N5O11P	-4
dcamp[h]	MNXM565	N6-(1,2-Dicarboxyethyl)-AMP	C14H14N5O11P	-4
dcaro[h]	MNXM48982	delta-Carotene	C40H56	0
dcdp[c]	MNXM411	dCDP	C9H12N3O10P2	-3
dcdp[m]	MNXM411	dCDP	C9H12N3O10P2	-3
dcmp[c]	MNXM266	dCMP	C9H12N3O7P	-2
dctp[c]	MNXM360	dCTP	C9H12N3O13P3	-4
dctp[m]	MNXM360	dCTP	C9H12N3O13P3	-4
dcyt[c]	MNXM704	Deoxycytidine	C9H13N3O4	0
dd2coa[m]	MNXM642	trans-Dodec-2-enoyl-CoA	C33H52N7O17P3S	-4
dd2coa[x]	MNXM642	trans-Dodec-2-enoyl-CoA	C33H52N7O17P3S	-4
ddcaACP[h]	MNXM5723	Dodecanoyl-ACP (n-C12:0ACP)	C12H23OSR	0
ddcacoa[m]	MNXM363	Dodecanoyl-CoA (n-C12:0CoA)	C33H54N7O17P3S	-4
ddcacoa[x]	MNXM363	Dodecanoyl-CoA (n-C12:0CoA)	C33H54N7O17P3S	-4
ddmcital[c]	MNXM7300	Didemethylcitalopram	C18H18FN2O	1
ddsmsterol[c]	MNXM941	7-Dehydrodesmosterol	C27H42O	0
dedoldp[c]	MNXM148196	Dehydrodolichol diphosphate	C55H89O7P2	-3
degly[e]	MNXM12330	N,N-Diethylglycine	C6H13NO2	0
dgdp[c]	MNXM436	dGDP	C10H12N5O10P2	-3
dgdp[m]	MNXM436	dGDP	C10H11N5O10P2	-4
dgmp[c]	MNXM546	dGMP	C10H12N5O7P	-2
dgsn[c]	MNXM647	Deoxyguanosine	C10H13N5O4	0
dgtp[c]	MNXM344	dGTP	C10H12N5O13P3	-4
dgtp[m]	MNXM344	dGTP	C10H12N5O13P3	-4
dhap[c]	MNXM77	Dihydroxyacetone phosphate	C3H5O6P	-2
dhap[h]	MNXM77	Dihydroxyacetone phosphate	C3H5O6P	-2
dhap[m]	MNXM77	Dihydroxyacetone phosphate	C3H5O6P	-2
dhdascb[u]	MNXM250	Dehydroascorbate	C6H5O6	-1
dhf[c]	MNXM281	7,8-Dihydrofolate	C19H19N7O6	-2
dhlam[h]	MNXM1277	Dihydrolipoamide	C8H17NOS2	0
dhlam[m]	MNXM1277	Dihydrolipoamide	C8H17NOS2	0
dhlpro[m]	MNXM1663	Dihydrolipolprotein	C8H16NOS2R	0
dhor-S[c]	MNXM252	(S)-Dihydroorotate	C5H5N2O4	-1
dhor-S[m]	MNXM252	(S)-Dihydroorotate	C5H4N2O4	-2
dhpt[c]	MNXM965	Dihydropteroate	C14H13N6O3	-1
din[c]	MNXM935	Deoxyinosine	C10H12N4O4	0
dkmpp[c]	MNXM91105	2,3-diketo-5-methylthio-1-phosphopentane	C6H9O6PS	-2
dmbzid[c]	MNXM1531	5,6-Dimethylbenzimidazole	C9H10N2	0
dmcital[c]	MNXM5122	Demethylcitalopram	C19H20FN2O	1
dmlz[h]	MNXM1313	6,7-Dimethyl-8-(1-D-ribityl)lumazine	C13H17N4O6	-1
dmpp[c]	MNXM132	Dimethylallyl diphosphate	C5H9O7P2	-3
dmpp[h]	MNXM132	Dimethylallyl diphosphate	C5H9O7P2	-3
dmpq[h]	MNXM4266	2,3-Dimethyl-5-phytylquinol	C28H48O2	0
dna5mtc[n]	MNXM14908	DNA 5-methylcytosine	C10H16N3O7PR2	0
dnac[n]	MNXM11420	DNA cytosine	C9H14N3O7PR2	0
dnad[c]	MNXM309	Deamino-NAD+	C21H24N6O15P2	-2
dnad[h]	MNXM309	Deamino-NAD+	C21H24N6O15P2	-2
doldp[c]	MNXM8560	Dolichyl diphosphate	C55H91O7P2	-3
doldpglcnac[c]	MNXM148443	PP-Dol(-a1)GlcNAc	C63H107NO12P2	0
doldpglcnacglcnac[c]	MNXM148444	PP-Dol(-a1)GlcNAc(4-b1)GlcNAc	C71H120N2O17P2	0
doldpglcnacglcnacman[c]	MNXM148445	PP-Dol(-a1)GlcNAc(4-b1)GlcNAc(4-b1)Man	C77H130N2O22P2	0
doldpglcnacglcnacman_man_manman_manman_manmanman[c]	#N/A	PP-Dol(-a1)GlcNAc(4-b1)GlcNAc(4-b1)Man[(6-a1)Man[(6-a1)Man(2-a1)Man](3-a1)Man(2-a1)Man](3-a1)Man(2-a1)Man(2-a1)Man	C125H210N2O62P2	0
doldpglcnacglcnacman_man_manman_manman_manmanmanglc[c]	#N/A	PP-Dol(-a1)GlcNAc(4-b1)GlcNAc(4-b1)Man[(6-a1)Man[(6-a1)Man(2-a1)Man](3-a1)Man(2-a1)Man](3-a1)Man(2-a1)Man(2-a1)Man(3-a1)Glc	C131H220N2O67P2	0
doldpglcnacglcnacman_man_manman_manman_manmanmanglcglc[c]	#N/A	PP-Dol(-a1)GlcNAc(4-b1)GlcNAc(4-b1)Man[(6-a1)Man[(6-a1)Man(2-a1)Man](3-a1)Man(2-a1)Man](3-a1)Man(2-a1)Man(2-a1)Man(3-a1)Glc(3-a1)Glc	C137H230N2O72P2	0
doldpglcnacglcnacman_man_manman_manman_manmanmanglcglcglc[c]	#N/A	PP-Dol(-a1)GlcNAc(4-b1)GlcNAc(4-b1)Man[(6-a1)Man[(6-a1)Man(2-a1)Man](3-a1)Man(2-a1)Man](3-a1)Man(2-a1)Man(2-a1)Man(3-a1)Glc(3-a1)Glc(2-a1)Glc	C143H240N2O77P2	0
doldpglcnacglcnacman_man_man_manman_manmanman[c]	#N/A	PP-Dol(-a1)GlcNAc(4-b1)GlcNAc(4-b1)Man[(6-a1)Man[(6-a1)Man](3-a1)Man(2-a1)Man](3-a1)Man(2-a1)Man(2-a1)Man	C119H200N2O57P2	0
doldpglcnacglcnacman_manmanman_manmanman[c]	#N/A	PP-Dol(-a1)GlcNAc(4-b1)GlcNAc(4-b1)Man[(6-a1)Man(3-a1)Man(2-a1)Man](3-a1)Man(2-a1)Man(2-a1)Man	C113H190N2O52P2	0
doldpglcnacglcnacman_manman_manmanman[c]	#N/A	PP-Dol(-a1)GlcNAc(4-b1)GlcNAc(4-b1)Man[(6-a1)Man(3-a1)Man](3-a1)Man(2-a1)Man(2-a1)Man	C107H180N2O47P2	0
doldpglcnacglcnacman_man_man[c]	#N/A	PP-Dol(-a1)GlcNAc(4-b1)GlcNAc(4-b1)Man[(6-a1)Man](3-a1)Man	C89H150N2O32P2	0
doldpglcnacglcnacman_man_manman[c]	#N/A	PP-Dol(-a1)GlcNAc(4-b1)GlcNAc(4-b1)Man[(6-a1)Man](3-a1)Man(2-a1)Man	C95H160N2O37P2	0
doldpglcnacglcnacman_man_manmanman[c]	#N/A	PP-Dol(-a1)GlcNAc(4-b1)GlcNAc(4-b1)Man[(6-a1)Man](3-a1)Man(2-a1)Man(2-a1)Man	C101H170N2O42P2	0
doldpglcnacglcnacmanman[c]	MNXM148446	PP-Dol(-a1)GlcNAc(4-b1)GlcNAc(4-b1)Man(3-a1)Man	C83H140N2O27P2	0
dolmanp[c]	MNXM90534	Dolichyl phosphate D-mannose	C61H102O9P	-1
dolp[c]	MNXM1824	Dolichol phosphate	C55H91O4P	-2
dolpglc[c]	MNXM1375	Dolichyl beta-D-glucosyl phosphate	C61H102O9P	-1
dpcoa[c]	MNXM481	Dephospho-CoA	C21H33N7O13P2S	-2
drib[c]	MNXM2474	Deoxyribose	C5H10O4	0
dscl[h]	MNXM672	dihydrosirohydrochlorin	C42H40N4O16	-8
dsmsterol[c]	MNXM695	Desmosterol	C27H44O	0
dtdp[c]	MNXM152	dTDP	C10H13N2O11P2	-3
dtdp[m]	MNXM152	dTDP	C10H13N2O11P2	-3
dtmp[c]	MNXM257	dTMP	C10H13N2O8P	-2
dttp[c]	MNXM394	dTTP	C10H13N2O14P3	-4
dttp[m]	MNXM394	dTTP	C10H13N2O14P3	-4
dudp[c]	MNXM572	dUDP	C9H11N2O11P2	-3
dudp[m]	MNXM572	dUDP	C9H11N2O11P2	-3
dump[c]	MNXM234	dUMP	C9H11N2O8P	-2
duri[c]	MNXM492	Deoxyuridine	C9H12N2O5	0
dutp[c]	MNXM452	dUTP	C9H11N2O14P3	-4
dutp[m]	MNXM452	dUTP	C9H11N2O14P3	-4
dvchlda[h]	MNXM1047	Divinyl chlorophyllide a	C35H32MgN4O5	0
dvite[h]	MNXM5121	delta-Tocopherol	C27H46O2	0
dvpchlda[h]	MNXM147096	Divinylprotochlorophyllide a	C35H30MgN4O5	0
dxyl5p[h]	MNXM622	1-Deoxy-D-xylulose 5-phosphate	C5H9O7P	-2
e4p[h]	MNXM258	D-Erythrose 4-phosphate	C4H7O7P	-2
egly[e]	MNXM3668	N-Ethylglycine	C4H9NO2	0
eig3p[c]	MNXM1422	D-erythro-1-(Imidazol-4-yl)glycerol 3-phosphate	C6H9N2O6P	-2
eig3p[h]	MNXM1422	D-erythro-1-(Imidazol-4-yl)glycerol 3-phosphate	C6H9N2O6P	-2
epm[h]	MNXM52342	Epimelibiose	C12H22O11	0
etfox[m]	MNXM11479	Electron transfer flavoprotein oxidized	R	0
etfrd[m]	MNXM11480	Electron transfer flavoprotein reduced	RH2	0
etha[c]	MNXM218	Ethanolamine	C2H8NO	1
ethamp[c]	MNXM187	Ethanolamine phosphate	C2H7NO4P	-1
etoh[c]	MNXM303	Ethanol	C2H6O	0
etoh[e]	MNXM303	Ethanol	C2H6O	0
etoh[h]	MNXM303	Ethanol	C2H6O	0
etoh[m]	MNXM303	Ethanol	C2H6O	0
etoh[x]	MNXM303	Ethanol	C2H6O	0
f1p[h]	MNXM743	D-fructose 1-phosphate	C6H11O9P	-2
f26bp[c]	MNXM147072	D-Fructose 2,6-bisphosphate	C6H10O12P2	-4
f2p[h]	MNXM3220	beta-D-fructose 2-phosphate	C6H11O9P	-2
f6p-B[c]	MNXM89621	beta-D-Fructose 6-phosphate	C6H11O9P	-2
f6p-B[h]	MNXM89621	beta-D-Fructose 6-phosphate	C6H11O9P	-2
fad[c]	MNXM33	Flavin adenine dinucleotide oxidized	C27H31N9O15P2	-2
fad[h]	MNXM33	Flavin adenine dinucleotide oxidized	C27H31N9O15P2	-2
fad[m]	MNXM33	Flavin adenine dinucleotide oxidized	C27H31N9O15P2	-2
fad[x]	MNXM33	Flavin adenine dinucleotide oxidized	C27H31N9O15P2	-2
fadh2[c]	MNXM38	Flavin adenine dinucleotide reduced	C27H33N9O15P2	-2
fadh2[h]	MNXM38	Flavin adenine dinucleotide reduced	C27H33N9O15P2	-2
fadh2[m]	MNXM38	Flavin adenine dinucleotide reduced	C27H33N9O15P2	-2
fadh2[x]	MNXM38	Flavin adenine dinucleotide reduced	C27H33N9O15P2	-2
fald[c]	MNXM56	Formaldehyde	CH2O	0
fdp-B[c]	MNXM90006	beta-D-Fructose 1,6-bisphosphate	C6H10O12P2	-4
fdp-B[h]	MNXM90006	beta-D-Fructose 1,6-bisphosphate	C6H10O12P2	-4
fdp-B[m]	MNXM90006	beta-D-Fructose 1,6-bisphosphate	C6H10O12P2	-4
fdxox[c]	MNXM91257	Oxidized ferredoxin	Fe8S8X	0
fdxox[h]	MNXM91257	Oxidized ferredoxin	Fe8S8X	0
fdxox[m]	MNXM91257	Oxidized ferredoxin	Fe8S8X	0
fdxox[u]	MNXM91257	Oxidized ferredoxin	Fe8S8X	0
fdxrd[c]	MNXM169	Reduced ferredoxin	Fe8S8XH2	0
fdxrd[h]	MNXM169	Reduced ferredoxin	Fe8S8XH2	0
fdxrd[m]	MNXM169	Reduced ferredoxin	Fe8S8XH2	0
fdxrd[u]	MNXM169	Reduced ferredoxin	Fe8S8XH2	0
fe2[c]	MNXM111	Fe2+	Fe	2
fe2[e]	MNXM111	Fe2+	Fe	2
fe2[h]	MNXM111	Fe2+	Fe	2
fe3[c]	MNXM196	Fe3+	Fe	3
fe3[e]	MNXM196	Fe3+	Fe	3
fe3[h]	MNXM196	Fe3+	Fe	3
fgam[c]	MNXM453	N2-Formyl-N1-(5-phospho-D-ribosyl)glycinamide	C8H12N2O9P	-3
fgam[h]	MNXM453	N2-Formyl-N1-(5-phospho-D-ribosyl)glycinamide	C8H12N2O9P	-3
fgam[m]	MNXM453	N2-Formyl-N1-(5-phospho-D-ribosyl)glycinamide	C8H12N2O9P	-3
ficytb5[c]	MNXM1083	Ferricytochrome b5	X	3
ficytc[h]	MNXM5749	Ferricytochrome c	C42H44FeN8O8S2R4	3
ficytc[m]	MNXM5749	Ferricytochrome c	C42H44FeN8O8S2R4	3
fmettrna[c]	MNXM95381	N-Formylmethionyl-tRNA	C6H9NO2SR	0
fmn[c]	MNXM119	FMN	C17H18N4O9P	-3
focytb5[c]	MNXM1084	Ferrocytochrome b5	X	2
focytc[h]	MNXM5750	Ferrocytochrome c	C42H44FeN8O8S2R4	2
focytc[m]	MNXM5750	Ferrocytochrome c	C42H44FeN8O8S2R4	2
fol[c]	MNXM617	Folate	C19H17N7O6	-2
for[c]	MNXM39	Formate	CHO2	-1
for[e]	MNXM39	Formate	CHO2	-1
for[h]	MNXM39	Formate	CHO2	-1
for[m]	MNXM39	Formate	CHO2	-1
fpram[c]	MNXM568	2-(Formamido)-N1-(5-phospho-D-ribosyl)acetamidine	C8H14N3O8P	-2
fpram[h]	MNXM568	2-(Formamido)-N1-(5-phospho-D-ribosyl)acetamidine	C8H14N3O8P	-2
fprica[c]	MNXM456	5-Formamido-1-(5-phospho-D-ribosyl)imidazole-4-carboxamide	C10H13N4O9P	-2
frdp[c]	MNXM34	trans,trans-Farnesyl diphosphate	C15H25O7P2	-3
frdp[h]	MNXM34	trans,trans-Farnesyl diphosphate	C15H25O7P2	-3
frdp[m]	MNXM34	trans,trans-Farnesyl diphosphate	C15H25O7P2	-3
fru-B[c]	MNXM1542	beta-D-fructose	C6H12O6	0
fru-B[h]	MNXM1542	beta-D-fructose	C6H12O6	0
fum[c]	MNXM93	Fumarate	C4H2O4	-2
fum[h]	MNXM93	Fumarate	C4H2O4	-2
fum[m]	MNXM93	Fumarate	C4H2O4	-2
g1p[c]	MNXM89588	D-Glucose 1-phosphate	C6H11O9P	-2
g1p[h]	MNXM89588	D-Glucose 1-phosphate	C6H11O9P	-2
g3p[c]	MNXM2378	D-glyceraldehyde 3-phosphate	C3H5O6P	-2
g3p[h]	MNXM2378	D-glyceraldehyde 3-phosphate	C3H5O6P	-2
g3p[m]	MNXM2378	D-glyceraldehyde 3-phosphate	C3H5O6P	-2
g3pe[c]	MNXM368	sn-Glycero-3-phosphoethanolamine	C5H14NO6P	0
g6p-A[c]	MNXM215	alpha-D-glucose 6 phosphate	C6H11O9P	-2
g6p-A[h]	MNXM215	alpha-D-glucose 6 phosphate	C6H11O9P	-2
g6p-A[n]	MNXM215	alpha-D-glucose 6 phosphate	C6H11O9P	-2
g6p-B[c]	MNXM508	beta-D-glucose 6-phosphate	C6H11O9P	-2
g6p-B[h]	MNXM508	beta-D-glucose 6-phosphate	C6H11O9P	-2
gal[c]	MNXM89602	D-Galactose	C6H12O6	0
gal[h]	MNXM89602	D-Galactose	C6H12O6	0
gal1p[c]	MNXM336	alpha-D-Galactose 1-phosphate	C6H11O9P	-2
gal1p[h]	MNXM336	alpha-D-Galactose 1-phosphate	C6H11O9P	-2
gam6p[c]	MNXM370	D-Glucosamine 6-phosphate	C6H13NO8P	-1
gar[c]	MNXM463	N1-(5-Phospho-D-ribosyl)glycinamide	C7H13N2O8P	-2
gar[h]	MNXM463	N1-(5-Phospho-D-ribosyl)glycinamide	C7H13N2O8P	-2
gar[m]	MNXM463	N1-(5-Phospho-D-ribosyl)glycinamide	C7H13N2O8P	-2
gcaro[h]	MNXM1048	gamma-Carotene	C40H56	0
gcaro[u]	MNXM1048	gamma-Carotene	C40H56	0
gdp[c]	MNXM30	GDP	C10H12N5O11P2	-3
gdp[h]	MNXM30	GDP	C10H11N5O11P2	-4
gdp[m]	MNXM30	GDP	C10H11N5O11P2	-4
gdpmann[c]	MNXM82	GDP-D-mannose	C16H23N5O16P2	-2
gdptp[c]	MNXM1561	Guanosine 3'-diphosphate 5'-triphosphate	C10H12N5O20P5	-6
ggchlda[u]	MNXM54914	geranylgeranyl-Chlorophyllide a	C55H66MgN4O5	0
ggchldb[u]	MNXM148258	geranylgeranyl-Chlorophyllide b	C55H64MgN4O6	0
ggdp[h]	MNXM139	Geranylgeranyl diphosphate	C20H33O7P2	-3
ggdp[u]	MNXM139	Geranylgeranyl diphosphate	C20H33O7P2	-3
ggl[h]	MNXM2608	Galactosylglycerol	C9H18O8	0
glc-A[c]	MNXM99	alpha-D-glucose	C6H12O6	0
glc-A[h]	MNXM99	alpha-D-glucose	C6H12O6	0
glc-B[c]	MNXM41	beta-D-glucose	C6H12O6	0
glc-B[h]	MNXM41	beta-D-glucose	C6H12O6	0
glcn[h]	MNXM341	D-Gluconate	C6H11O7	-1
glcur[c]	MNXM241	D-Glucuronate	C6H9O7	-1
gln-L[c]	MNXM37	L-Glutamine	C5H10N2O3	0
gln-L[e]	MNXM37	L-Glutamine	C5H10N2O3	0
gln-L[h]	MNXM37	L-Glutamine	C5H10N2O3	0
gln-L[m]	MNXM37	L-Glutamine	C5H10N2O3	0
glntrna[c]	MNXM89810	L-Glutaminyl-tRNA(Gln)	C5H9N2O2R	1
glu1sa[h]	MNXM1453	L-Glutamate 1-semialdehyde	C5H9NO3	0
glu5p[c]	MNXM1280	L-Glutamate 5-phosphate	C5H8NO7P	-2
glu5p[m]	MNXM1280	L-Glutamate 5-phosphate	C5H8NO7P	-2
glu5p[x]	MNXM1280	L-Glutamate 5-phosphate	C5H8NO7P	-2
glu5sa[c]	MNXM245	L-Glutamate 5-semialdehyde	C5H9NO3	0
glu5sa[m]	MNXM245	L-Glutamate 5-semialdehyde	C5H9NO3	0
glu5sa[x]	MNXM245	L-Glutamate 5-semialdehyde	C5H9NO3	0
glucys[h]	MNXM412	gamma-L-Glutamyl-L-cysteine	C8H13N2O5S	-1
glu-L[c]	MNXM89557	L-Glutamate	C5H8NO4	-1
glu-L[h]	MNXM89557	L-Glutamate	C5H8NO4	-1
glu-L[m]	MNXM89557	L-Glutamate	C5H8NO4	-1
glutrna[c]	MNXM89752	L-Glutamyl-tRNA(Glu)	C5H7NO3R	0
glutrna[h]	MNXM89752	L-Glutamyl-tRNA(Glu)	C5H7NO3R	0
glx[c]	MNXM69	Glyoxylate	C2HO3	-1
glx[h]	MNXM69	Glyoxylate	C2HO3	-1
glx[m]	MNXM69	Glyoxylate	C2HO3	-1
glx[x]	MNXM69	Glyoxylate	C2HO3	-1
gly[c]	MNXM29	Glycine	C2H5NO2	0
gly[h]	MNXM29	Glycine	C2H5NO2	0
gly[m]	MNXM29	Glycine	C2H5NO2	0
gly[x]	MNXM29	Glycine	C2H5NO2	0
glyald[c]	MNXM435	D-Glyceraldehyde	C3H6O3	0
glyald[h]	MNXM435	D-Glyceraldehyde	C3H6O3	0
glyc[c]	MNXM89612	Glycerol	C3H8O3	0
glyc[h]	MNXM89612	Glycerol	C3H8O3	0
glyc3p[c]	MNXM66	Glycerol 3-phosphate	C3H7O6P	-2
glyc3p[h]	MNXM66	Glycerol 3-phosphate	C3H7O6P	-2
glyclt[c]	MNXM222	Glycolate	C2H3O3	-1
glyclt[e]	MNXM222	Glycolate	C2H3O3	-1
glyclt[h]	MNXM222	Glycolate	C2H3O3	-1
glyclt[m]	MNXM222	Glycolate	C2H3O3	-1
glyclt[x]	MNXM222	Glycolate	C2H3O3	-1
glyc-R[c]	MNXM189	(R)-Glycerate	C3H5O4	-1
glyc-R[m]	MNXM189	(R)-Glycerate	C3H5O4	-1
glytrna[c]	MNXM89763	Glycyl-tRNA(Gly)	C2H4NOR	1
glytrna[m]	MNXM89763	Glycyl-tRNA(Gly)	C2H4NOR	1
gmp[c]	MNXM113	GMP	C10H12N5O8P	-2
gmp[m]	MNXM113	GMP	C10H11N5O8P	-3
gmp[n]	MNXM113	GMP	C10H11N5O8P	-3
grdp[c]	MNXM100	Geranyl diphosphate	C10H17O7P2	-3
grdp[h]	MNXM100	Geranyl diphosphate	C10H17O7P2	-3
gsn[c]	MNXM401	Guanosine	C10H12N5O5	-1
gthox[c]	MNXM151	Oxidized glutathione	C20H28N6O12S2	-4
gthox[h]	MNXM151	Oxidized glutathione	C20H28N6O12S2	-4
gthox[m]	MNXM151	Oxidized glutathione	C20H28N6O12S2	-4
gthox[u]	MNXM151	Oxidized glutathione	C20H28N6O12S2	-4
gthrd[c]	MNXM145523	Reduced glutathione	C10H15N3O6S	-2
gthrd[h]	MNXM145523	Reduced glutathione	C10H15N3O6S	-2
gthrd[m]	MNXM145523	Reduced glutathione	C10H15N3O6S	-2
gthrd[u]	MNXM145523	Reduced glutathione	C10H15N3O6S	-2
gtp[c]	MNXM51	GTP	C10H12N5O14P3	-4
gtp[h]	MNXM51	GTP	C10H12N5O14P3	-4
gtp[m]	MNXM51	GTP	C10H12N5O14P3	-4
gua[c]	MNXM259	Guanine	C5H4N5O	-1
gua[e]	MNXM259	Guanine	C5H4N5O	-1
h[c]	MNXM1	H+	H	1
h[e]	MNXM1	H+	H	1
h[g]	MNXM1	H+	H	1
h[h]	MNXM1	H+	H	1
h[m]	MNXM1	H+	H	1
h[n]	MNXM1	H+	H	1
h[u]	MNXM1	H+	H	1
h[x]	MNXM1	H+	H	1
h2[c]	MNXM195	H2	H2	0
h2[e]	MNXM195	H2	H2	0
h2[h]	MNXM195	H2	H2	0
h2[m]	MNXM195	H2	H2	0
h2mb4p[h]	MNXM606	1-Hydroxy-2-methyl-2-butenyl 4-diphosphate	C5H9O8P2	-3
h2o[c]	MNXM2	H2O	H2O	0
h2o[e]	MNXM2	H2O	H2O	0
h2o[h]	MNXM2	H2O	H2O	0
h2o[m]	MNXM2	H2O	H2O	0
h2o[n]	MNXM2	H2O	H2O	0
h2o[u]	MNXM2	H2O	H2O	0
h2o[x]	MNXM2	H2O	H2O	0
h2o2[c]	MNXM22	Hydrogen peroxide	H2O2	0
h2o2[h]	MNXM22	Hydrogen peroxide	H2O2	0
h2o2[m]	MNXM22	Hydrogen peroxide	H2O2	0
h2o2[n]	MNXM22	Hydrogen peroxide	H2O2	0
h2o2[x]	MNXM22	Hydrogen peroxide	H2O2	0
h2s[h]	MNXM89582	Hydrogen sulfide	HS	-1
hcarn[c]	MNXM56612	Homocarnosine	C10H16N4O3	0
hco3[c]	MNXM60	Bicarbonate	HCO3	-1
hco3[e]	MNXM60	Bicarbonate	HCO3	-1
hco3[h]	MNXM60	Bicarbonate	HCO3	-1
hco3[m]	MNXM60	Bicarbonate	HCO3	-1
hcys-L[c]	MNXM114070	L-Homocysteine	C4H9NO2S	0
hcys-L[h]	MNXM114070	L-Homocysteine	C4H9NO2S	0
hcys-L[m]	MNXM114070	L-Homocysteine	C4H9NO2S	0
hdca[c]	MNXM108	Hexadecanoate (n-C16:0)	C16H31O2	-1
hdca[h]	MNXM108	Hexadecanoate (n-C16:0)	C16H31O2	-1
hdcea[c]	MNXM950	Hexadecenoate (16:1(9Z))	C16H29O2	-1
hdcea[h]	MNXM950	Hexadecenoate (16:1(9Z))	C16H29O2	-1
hdd2coa[m]	MNXM581	trans-Hexadec-2-enoyl-CoA	C37H60N7O17P3S	-4
hdd2coa[x]	MNXM581	trans-Hexadec-2-enoyl-CoA	C37H60N7O17P3S	-4
hdeACP[h]	MNXM5881	cis-hexadec-9-enoyl-[acyl-carrier protein] ((9Z)-n-C16:1)	C16H29OSR	0
hemeA[m]	MNXM4610	Heme A	C49H55FeN4O6	1
hemeO[m]	MNXM1278	Heme O	C49H58FeN4O5	2
hexACP[h]	MNXM23683	Hexanoyl-ACP (n-C6:0ACP)	C6H11OSR	0
hgentis[c]	MNXM345	Homogentisate	C8H7O4	-1
hgentis[h]	MNXM345	Homogentisate	C8H7O4	-1
his-L[c]	MNXM134	L-Histidine	C6H9N3O2	0
his-L[e]	MNXM134	L-Histidine	C6H9N3O2	0
his-L[h]	MNXM134	L-Histidine	C6H9N3O2	0
hisp[c]	MNXM1482	L-Histidinol phosphate	C6H11N3O4P	-1
hisp[h]	MNXM1482	L-Histidinol phosphate	C6H11N3O4P	-1
histd[c]	MNXM1281	L-Histidinol	C6H13N3O	2
histd[h]	MNXM1281	L-Histidinol	C6H12N3O	1
histrna[c]	MNXM89831	L-Histidyl-tRNA(His)	C6H8N3OR	1
hmbil[h]	MNXM547	Hydroxymethylbilane	C40H38N4O17	-8
hmgcoa[c]	MNXM197	Hydroxymethylglutaryl-CoA	C27H40N7O20P3S	-4
hmgcoa[m]	MNXM197	Hydroxymethylglutaryl-CoA	C27H40N7O20P3S	-4
hmppp9me[h]	MNXM60922	13(1)-Hydroxy-magnesium-protoporphyrin IX 13-monomethyl ester	C35H34MgN4O5	0
hom-L[h]	MNXM353	L-Homoserine	C4H9NO3	0
hpglu[m]	MNXM2563	Tetrahydropteroyltri-L-glutamate	C29H35N9O12	-2
hpyr[c]	MNXM392	Hydroxypyruvate	C3H3O4	-1
hpyr[m]	MNXM392	Hydroxypyruvate	C3H3O4	-1
hso3[c]	MNXM105630	HSO3	HSO3	-1
hso3[e]	MNXM105630	HSO3	HSO3	-1
hso3[h]	MNXM105630	HSO3	HSO3	-1
hso3[m]	MNXM105630	HSO3	HSO3	-1
hx2coa[m]	MNXM753	trans-Hex-2-enoyl-CoA	C27H40N7O17P3S	-4
hx2coa[x]	MNXM753	trans-Hex-2-enoyl-CoA	C27H40N7O17P3S	-4
hxan[c]	MNXM213	Hypoxanthine	C5H4N4O	0
hxan[e]	MNXM213	Hypoxanthine	C5H4N4O	0
hxcoa[m]	MNXM553	Hexanoyl-CoA (n-C6:0CoA)	C27H42N7O17P3S	-4
hxcoa[x]	MNXM553	Hexanoyl-CoA (n-C6:0CoA)	C27H42N7O17P3S	-4
hxdcal[c]	MNXM528	Hexadecanal	C16H32O	0
hxdceal[c]	MNXM149061	Hexadecenal	C16H30O	0
ibcoa[m]	MNXM470	Isobutyryl-CoA	C25H38N7O17P3S	-4
icit[c]	MNXM89661	Isocitrate	C6H5O7	-3
icit[h]	MNXM89661	Isocitrate	C6H5O7	-3
icit[m]	MNXM89661	Isocitrate	C6H5O7	-3
icit[x]	MNXM89661	Isocitrate	C6H5O7	-3
idp[c]	MNXM495	IDP	C10H11N4O11P2	-3
idp[m]	MNXM495	IDP	C10H11N4O11P2	-3
ile-L[c]	MNXM231	L-Isoleucine	C6H13NO2	0
ile-L[h]	MNXM231	L-Isoleucine	C6H13NO2	0
ile-L[m]	MNXM231	L-Isoleucine	C6H13NO2	0
iletrna[c]	MNXM89832	L-Isoleucyl-tRNA(Ile)	C6H12NOR	1
im4ac[c]	MNXM1330	Imidazole-4-acetate	C5H5N2O2	-1
im4act[c]	MNXM1745	Imidazole-4-acetaldehyde	C5H6N2O	0
imacp[c]	MNXM1456	3-(Imidazol-4-yl)-2-oxopropyl phosphate	C6H7N2O5P	-2
imacp[h]	MNXM1456	3-(Imidazol-4-yl)-2-oxopropyl phosphate	C6H7N2O5P	-2
imp[c]	MNXM125	IMP	C10H11N4O8P	-2
imp[h]	MNXM125	IMP	C10H11N4O8P	-2
imp[m]	MNXM125	IMP	C10H11N4O8P	-2
indole[h]	MNXM377	Indole	C8H7N	0
inost[c]	MNXM127	myo-Inositol	C6H12O6	0
inost[h]	MNXM127	myo-Inositol	C6H12O6	0
ins[c]	MNXM334	Inosine	C10H12N4O5	0
ipdp[c]	MNXM83	Isopentenyl diphosphate	C5H9O7P2	-3
ipdp[h]	MNXM83	Isopentenyl diphosphate	C5H9O7P2	-3
itp[c]	MNXM423	ITP	C10H11N4O14P3	-4
itp[m]	MNXM423	ITP	C10H11N4O14P3	-4
ivcoa[m]	MNXM471	Isovaleryl-CoA	C26H40N7O17P3S	-4
lac-D[c]	MNXM285	D-Lactate	C3H5O3	-1
lac-D[e]	MNXM285	D-Lactate	C3H5O3	-1
lac-D[m]	MNXM285	D-Lactate	C3H5O3	-1
lac-L[h]	MNXM179	L-Lactate	C3H5O3	-1
lac-L[m]	MNXM179	L-Lactate	C3H5O3	-1
lald-D[c]	MNXM909	(R)-Lactaldehyde	C3H6O2	0
lanost[c]	MNXM482	Lanosterol	C30H50O	0
lcts[h]	MNXM362	Lactose	C12H22O11	0
Lcyst[h]	MNXM713	L-Cysteate	C3H6NO5S	-1
Lcyst[m]	MNXM713	L-Cysteate	C3H6NO5S	-1
Lcystin[h]	MNXM927	L-Cystine	C6H12N2O4S2	0
leu-L[c]	MNXM140	L-Leucine	C6H13NO2	0
leu-L[e]	MNXM140	L-Leucine	C6H13NO2	0
leu-L[h]	MNXM140	L-Leucine	C6H13NO2	0
leu-L[m]	MNXM140	L-Leucine	C6H13NO2	0
leutrna[c]	MNXM697	L-Leucyl-tRNA(Leu)	C6H12NOR	1
Lfmkynr[c]	MNXM1288	L-Formylkynurenine	C11H12N2O4	0
lgt-S[c]	MNXM1253	(R)-S-Lactoylglutathione	C13H19N3O8S	-2
lgt-S[m]	MNXM1253	(R)-S-Lactoylglutathione	C13H19N3O8S	-2
lido[c]	MNXM91637	Lidocaine	C14H23N2O	1
lido[e]	MNXM91637	Lidocaine	C14H23N2O	1
Lkynr[c]	MNXM260	L-Kynurenine	C10H12N2O3	0
lnlc[c]	MNXM145598	linoleic acid (all cis C18:2) n-6	C18H31O2	-1
lnlc[h]	MNXM145598	linoleic acid (all cis C18:2) n-6	C18H31O2	-1
lnlccoa[c]	MNXM638	linoleic coenzyme A	C39H62N7O17P3S	-4
lnlnca[c]	MNXM147029	alpha-Linolenic acid, C18:3, n-3	C18H29O2	-1
lnlncacoa[c]	MNXM994	alpha-Linolenoyl-CoA	C39H60N7O17P3S	-4
lnlncg[c]	MNXM3995	gamma-linolenic acid	C18H29O2	-1
lnlncgcoa[c]	MNXM837	gamma-linolenoyl-CoA	C39H60N7O17P3S	-4
loroxan[u]	MNXM60363	Loroxanthin	C40H56O3	0
lpam[h]	MNXM1024	Lipoamide	C8H15NOS2	0
lpam[m]	MNXM1024	Lipoamide	C8H15NOS2	0
lpro[m]	MNXM998	Lipoylprotein	C8H14NOS2R	0
lthstrl[c]	MNXM810	Lathosterol	C27H46O	0
lut[u]	MNXM4660	Lutein	C40H56O2	0
lyc[h]	MNXM445	Lycopene	C40H56	0
lys-L[c]	MNXM78	L-Lysine	C6H15N2O2	1
lys-L[m]	MNXM78	L-Lysine	C6H15N2O2	1
lystrna[m]	MNXM89922	L-Lysine-tRNA (Lys)	C6H14N2OR	2
malACP[h]	MNXM184	Malonyl-[acyl-carrier protein]	C3H3O3SR	0
malcoa[c]	MNXM40	Malonyl-CoA	C24H34N7O19P3S	-4
malcoa[h]	MNXM40	Malonyl-CoA	C24H34N7O19P3S	-4
mal-L[c]	MNXM98	L-Malate	C4H4O5	-2
mal-L[h]	MNXM98	L-Malate	C4H4O5	-2
mal-L[m]	MNXM98	L-Malate	C4H4O5	-2
mal-L[x]	MNXM98	L-Malate	C4H4O5	-2
man[c]	MNXM182	D-Mannose	C6H12O6	0
man[h]	MNXM182	D-Mannose	C6H12O6	0
man1p[c]	MNXM721	D-mannose 1-phosphate	C6H11O9P	-2
man6p[c]	MNXM427	D-Mannose 6-phosphate	C6H11O9P	-2
man6p[h]	MNXM427	D-Mannose 6-phosphate	C6H11O9P	-2
meglyxyl[c]	MNXM4044	Monoethylglycinexylidide	C12H19N2O	1
meglyxyl[e]	MNXM4044	Monoethylglycinexylidide	C12H19N2O	1
melib[h]	MNXM1434	Melibiose	C12H22O11	0
melt[h]	MNXM61338	melibiitol	C12H24O11	0
menecyart[c]	MNXM4975	24-Methylenecycloartanol	C31H52O	0
mercppyr[h]	MNXM1214	Mercaptopyruvate	C3H3O3S	-1
mercppyr[m]	MNXM1214	Mercaptopyruvate	C3H3O3S	-1
mergtrol[c]	MNXM2619	4alpha-Methyl-5alpha-ergosta-8,14,24(28)-trien-3beta-ol	C29H46O	0
methf[c]	MNXM511	5,10-Methenyltetrahydrofolate	C20H21N7O6	0
methf[h]	MNXM511	5,10-Methenyltetrahydrofolate	C20H21N7O6	0
methf[m]	MNXM511	5,10-Methenyltetrahydrofolate	C20H21N7O6	0
methf[x]	MNXM511	5,10-Methenyltetrahydrofolate	C20H20N7O6	-1
met-L[c]	MNXM61	L-Methionine	C5H11NO2S	0
met-L[m]	MNXM61	L-Methionine	C5H11NO2S	0
mettrna[c]	MNXM28	L-Methionyl-tRNA (Met)	C5H10NOSR	1
mfecostrl[c]	MNXM5006	4alpha-Methylfecosterol	C29H48O	0
mfor[h]	MNXM149108	methyl formate	C2H4O2	0
mg2[c]	MNXM653	Magnesium	Mg	2
mg2[e]	MNXM653	Magnesium	Mg	2
mg2[h]	MNXM653	Magnesium	Mg	2
mhpglu[m]	MNXM2623	5-Methyltetrahydropteroyltri-L-glutamate	C30H36N9O12	-3
mi13456p[c]	MNXM369	1D-myo-Inositol 1,3,4,5,6-pentakisphosphate	C6H9O21P5	-8
mi13456p[n]	MNXM369	1D-myo-Inositol 1,3,4,5,6-pentakisphosphate	C6H9O21P5	-8
mi1345p[c]	MNXM146054	1D-myo-Inositol 1,3,4,5-tetrakisphosphate	C6H8O18P4	-8
mi1345p[n]	MNXM146054	1D-myo-Inositol 1,3,4,5-tetrakisphosphate	C6H8O18P4	-8
mi1346p[c]	MNXM929	1D-myo-Inositol 1,3,4,6-tetrakisphosphate	C6H8O18P4	-8
mi134p[c]	MNXM532	1D-myo-Inositol 1,3,4-trisphosphate	C6H9O15P3	-6
mi134p[n]	MNXM532	1D-myo-Inositol 1,3,4-trisphosphate	C6H9O15P3	-6
mi1456p[c]	MNXM91848	1D-myo-Inositol 1,4,5,6-tetrakisphosphate	C6H8O18P4	-8
mi1456p[n]	MNXM91848	1D-myo-Inositol 1,4,5,6-tetrakisphosphate	C6H8O18P4	-8
mi145p[c]	MNXM145560	1D-myo-Inositol 1,4,5-trisphosphate	C6H9O15P3	-6
mi145p[n]	MNXM145560	1D-myo-Inositol 1,4,5-trisphosphate	C6H9O15P3	-6
mi14p[c]	MNXM1354	1D-myo-Inositol 1,4-bisphosphate	C6H10O12P2	-4
mi14p[n]	MNXM1354	1D-myo-Inositol 1,4-bisphosphate	C6H10O12P2	-4
mi1p-D[c]	MNXM646	1D-myo-Inositol 1-phosphate	C6H11O9P	-2
mi34p[c]	MNXM2768	1D-myo-Inositol 3,4-bisphosphate	C6H10O12P2	-4
mi3p-D[c]	MNXM540	1D-myo-Inositol 3-phosphate	C6H11O9P	-2
mi4p-D[c]	MNXM2063	1D-myo-Inositol 4-phosphate	C6H11O9P	-2
mlthf[c]	MNXM183	5,10-Methylenetetrahydrofolate	C20H21N7O6	-2
mlthf[m]	MNXM183	5,10-Methylenetetrahydrofolate	C20H21N7O6	-2
mm[m]	MNXM1572	Methylmalonate	C4H4O4	-2
mma[c]	MNXM255	Methylamine	CH6N	1
mmsa[m]	MNXM933	(S)-Methylmalonate semialdehyde	C4H5O3	-1
mnt[h]	MNXM61111	manninotriose	C18H32O16	0
mppp9[h]	MNXM2254	Magnesium protoporphyrin IX	C34H32MgN4O4	0
mppp9me[h]	MNXM148334	Magnesium protoporphyrin IX monomethyl ester	C35H34MgN4O4	0
mpq[h]	MNXM3160	2-Methyl-6-phytylquinol	C27H46O2	0
msa[m]	MNXM244	Malonate semialdehyde	C3H3O3	-1
mthgxl[c]	MNXM310	Methylglyoxal	C3H4O2	0
myrsACP[h]	MNXM564	Myristoyl-ACP (n-C14:0ACP)	C14H27OSR	0
na1[c]	MNXM27	Sodium	Na	1
na1[e]	MNXM27	Sodium	Na	1
na1[h]	MNXM27	Sodium	Na	1
na1[m]	MNXM27	Sodium	Na	1
na1[x]	MNXM27	Sodium	Na	1
nad[c]	MNXM8	Nicotinamide adenine dinucleotide	C21H26N7O14P2	-1
nad[h]	MNXM8	Nicotinamide adenine dinucleotide	C21H26N7O14P2	-1
nad[m]	MNXM8	Nicotinamide adenine dinucleotide	C21H26N7O14P2	-1
nad[n]	MNXM8	Nicotinamide adenine dinucleotide	C21H26N7O14P2	-1
nad[x]	MNXM8	Nicotinamide adenine dinucleotide	C21H26N7O14P2	-1
nadh[c]	MNXM10	Nicotinamide adenine dinucleotide - reduced	C21H27N7O14P2	-2
nadh[h]	MNXM10	Nicotinamide adenine dinucleotide - reduced	C21H27N7O14P2	-2
nadh[m]	MNXM10	Nicotinamide adenine dinucleotide - reduced	C21H27N7O14P2	-2
nadh[x]	MNXM10	Nicotinamide adenine dinucleotide - reduced	C21H27N7O14P2	-2
nadp[c]	MNXM5	Nicotinamide adenine dinucleotide phosphate	C21H25N7O17P3	-3
nadp[h]	MNXM5	Nicotinamide adenine dinucleotide phosphate	C21H25N7O17P3	-3
nadp[m]	MNXM5	Nicotinamide adenine dinucleotide phosphate	C21H25N7O17P3	-3
nadp[n]	MNXM5	Nicotinamide adenine dinucleotide phosphate	C21H25N7O17P3	-3
nadp[u]	MNXM5	Nicotinamide adenine dinucleotide phosphate	C21H25N7O17P3	-3
nadp[x]	MNXM5	Nicotinamide adenine dinucleotide phosphate	C21H25N7O17P3	-3
nadph[c]	MNXM6	Nicotinamide adenine dinucleotide phosphate - reduced	C21H26N7O17P3	-4
nadph[h]	MNXM6	Nicotinamide adenine dinucleotide phosphate - reduced	C21H26N7O17P3	-4
nadph[m]	MNXM6	Nicotinamide adenine dinucleotide phosphate - reduced	C21H26N7O17P3	-4
nadph[n]	MNXM6	Nicotinamide adenine dinucleotide phosphate - reduced	C21H26N7O17P3	-4
nadph[u]	MNXM6	Nicotinamide adenine dinucleotide phosphate - reduced	C21H26N7O17P3	-4
nadph[x]	MNXM6	Nicotinamide adenine dinucleotide phosphate - reduced	C21H26N7O17P3	-4
neoxan[u]	MNXM3211	Neoxanthin	C40H56O4	0
nh4[c]	MNXM84	Ammonium	NH4	1
nh4[e]	MNXM84	Ammonium	NH4	1
nh4[h]	MNXM84	Ammonium	NH4	1
nh4[m]	MNXM84	Ammonium	NH4	1
nh4[n]	MNXM84	Ammonium	NH4	1
nh4[x]	MNXM84	Ammonium	NH4	1
nicrns[c]	MNXM1915	Nicotinate D-ribonucleoside	C11H13NO6	0
nicrnt[c]	MNXM194	Nicotinate D-ribonucleotide	C11H12NO9P	-2
no[c]	MNXM228	Nitric oxide	NO	0
no[h]	MNXM228	Nitric oxide	NO	0
no2[c]	MNXM107	Nitrite	NO2	-1
no2[e]	MNXM107	Nitrite	NO2	-1
no2[h]	MNXM107	Nitrite	NO2	-1
no3[c]	MNXM207	Nitrate	NO3	-1
no3[e]	MNXM207	Nitrate	NO3	-1
norsp[h]	MNXM949	Neurosporene	C40H58	0
NPmehis[c]	MNXM3309	N(pai)-Methyl-L-histidine	C7H11N3O2	0
nwharg[c]	MNXM63049	N-(omega)-Hydroxyarginine	C6H15N4O3	1
o2[c]	MNXM4	O2	O2	0
o2[e]	MNXM4	O2	O2	0
o2[h]	MNXM4	O2	O2	0
o2[m]	MNXM4	O2	O2	0
o2[n]	MNXM4	O2	O2	0
o2[u]	MNXM4	O2	O2	0
o2[x]	MNXM4	O2	O2	0
o2D[u]	MNXM147527	O2 (Dummy metabolite to resolve Type IV path)	O2	0
oaa[c]	MNXM46	Oxaloacetate	C4H2O5	-2
oaa[h]	MNXM46	Oxaloacetate	C4H2O5	-2
oaa[m]	MNXM46	Oxaloacetate	C4H2O5	-2
oaa[x]	MNXM46	Oxaloacetate	C4H2O5	-2
obfool[c]	MNXM148384	Obtusifoliol	C30H50O	0
oc2coa[m]	MNXM784	trans-Oct-2-enoyl-CoA	C29H44N7O17P3S	-4
oc2coa[x]	MNXM784	trans-Oct-2-enoyl-CoA	C29H44N7O17P3S	-4
ocACP[h]	MNXM23586	Octanoyl-ACP (n-C8:0ACP)	C8H15OSR	0
occoa[m]	MNXM342	Octanoyl-CoA (n-C8:0CoA)	C29H46N7O17P3S	-4
occoa[x]	MNXM342	Octanoyl-CoA (n-C8:0CoA)	C29H46N7O17P3S	-4
ocdca[c]	MNXM236	octadecanoate (n-C18:0)	C18H35O2	-1
ocdca[h]	MNXM236	octadecanoate (n-C18:0)	C18H35O2	-1
ocdcaACP[h]	MNXM3075	Octadecanoyl-ACP (n-C18:0ACP)	C18H35OSR	0
ocdccoa[c]	MNXM145912	octadecanoyl-coa	C39H66N7O17P3S	-4
ocdce9a[c]	MNXM145602	octadecenoate (18:1(9Z))	C18H33O2	-1
ocdce9a[h]	MNXM145602	octadecenoate (18:1(9Z))	C18H33O2	-1
ocdce9coa[c]	MNXM686	(9Z)-octadecenoyl-coa	C39H64N7O17P3S	-4
ocdcea[c]	MNXM306	octadecenoate (18:1(11Z))	C18H33O2	-1
ocdcea[h]	MNXM306	octadecenoate (18:1(11Z))	C18H33O2	-1
ocdcecoa[c]	MNXM145583	(11Z)-octadecenoyl-coa	C39H64N7O17P3S	-4
octe9ACP[h]	MNXM146128	cis-octadec-9-enoyl-[acyl-carrier protein] ((9Z)-n-C18:1)	C18H33OSR	0
octeACP[h]	MNXM8962	cis-octadec-11-enoyl-[acyl-carrier protein] ((11Z)-n-C18:1)	C18H33OSR	0
od2coa[c]	MNXM954	(2E)-Octadecenoyl-CoA	C39H64N7O17P3S	-4
omppp9me[h]	MNXM1352	13(1)-Oxo-magnesium-protoporphyrin IX 13-monomethyl ester	C35H33MgN4O5	1
orn[c]	MNXM89689	L-Ornithine	C5H13N2O2	1
orn[e]	MNXM89689	L-Ornithine	C5H13N2O2	1
orn[h]	MNXM89689	L-Ornithine	C5H13N2O2	1
orn[m]	MNXM89689	L-Ornithine	C5H13N2O2	1
orot[c]	MNXM235	Orotate	C5H3N2O4	-1
orot5p[c]	MNXM519	Orotidine 5'-phosphate	C10H10N2O11P	-3
pa[c]	MNXM145797	pinolenic acid (18:3(5Z,9Z,12Z))	C18H29O2	-1
pacoa[c]	MNXM145692	pinolenyl-coa	C39H60N7O17P3S	-4
palmACP[h]	MNXM2026	Palmitoyl-ACP (n-C16:0ACP)	C16H31OSR	0
pan4p[c]	MNXM373	Pantetheine 4'-phosphate	C11H20N2O7PS	-3
pant-R[c]	MNXM593	(R)-Pantoate	C6H11O4	-1
pant-R[m]	MNXM593	(R)-Pantoate	C6H11O4	-1
pap[c]	MNXM45	Adenosine 3',5'-bisphosphate	C10H11N5O10P2	-4
pap[h]	MNXM45	Adenosine 3',5'-bisphosphate	C10H11N5O10P2	-4
paps[c]	MNXM49	3'-Phosphoadenylyl sulfate	C10H11N5O13P2S	-4
paps[h]	MNXM49	3'-Phosphoadenylyl sulfate	C10H11N5O13P2S	-4
pccu1p[u]	MNXM145921	Plastocyanin(Cu+)	X	1
pccu2p[u]	MNXM145922	Plastocyanin(Cu2+)	X	2
pcdme[h]	MNXM1641	2-Phospho-4-(cytidine 5'-diphospho)-2-C-methyl-D-erythritol	C14H22N3O17P3	-4
pchlda[h]	MNXM62503	Protochlorophyllide a	C35H32MgN4O5	0
pdp[h]	MNXM903	Phytyl diphosphate	C20H39O7P2	-3
pdp[u]	MNXM903	Phytyl diphosphate	C20H39O7P2	-3
pdx5p[c]	MNXM454	Pyridoxine phosphate	C8H10NO6P	-2
pep[c]	MNXM73	Phosphoenolpyruvate	C3H2O6P	-3
pep[h]	MNXM73	Phosphoenolpyruvate	C3H2O6P	-3
pep[m]	MNXM73	Phosphoenolpyruvate	C3H2O6P	-3
phe-L[c]	MNXM97	L-Phenylalanine	C9H11NO2	0
phe-L[h]	MNXM97	L-Phenylalanine	C9H11NO2	0
phe-L[m]	MNXM97	L-Phenylalanine	C9H11NO2	0
pheme[c]	MNXM78362	Protoheme	C34H32FeN4O4	2
pheme[h]	MNXM78362	Protoheme	C34H32FeN4O4	2
pheme[m]	MNXM78362	Protoheme	C34H32FeN4O4	2
phen[c]	MNXM320	Phenol	C6H6O	0
phetrna[m]	MNXM89802	L-Phenylalanyl-tRNA(Phe)	C9H10NOR	1
phom[c]	MNXM1334	O-Phospho-L-homoserine	C4H8NO6P	-2
phom[h]	MNXM1334	O-Phospho-L-homoserine	C4H8NO6P	-2
photon298[c]	MNXM145920	photon (281 to 306 nm, UVB)	None	0
photon437[u]	MNXM145817	photon (406 to 454 nm, indigo/blue)	None	0
photon438[u]	MNXM145816	photon (378 to 482 nm, violet/blue)	None	0
photon450[h]	MNXM145796	photon (417 to 472 nm, indigo/blue)	None	0
photon646[h]	MNXM145673	photon (608 to 666 nm, orange/red)	None	0
photon673[u]	MNXM145690	photon (659 to 684 nm, red)	None	0
photon680[u]	MNXM145691	photon (662 to 691 nm, red)	None	0
photonVis[e]	MNXM145712	photon (380 to 750 nm, visible spectrum)	None	0
phphbda[h]	MNXM91266	Pheophorbide a	C35H34N4O5	-2
phpyr[c]	MNXM210	Phenylpyruvate	C9H7O3	-1
phpyr[h]	MNXM210	Phenylpyruvate	C9H7O3	-1
phpyr[m]	MNXM210	Phenylpyruvate	C9H7O3	-1
phytfl[h]	MNXM148438	Phytofluene	C40H62	0
phyto[h]	MNXM148437	Phytoene	C40H64	0
pi[c]	MNXM9	Phosphate	HPO4	-2
pi[e]	MNXM9	Phosphate	HPO4	-2
pi[h]	MNXM9	Phosphate	HPO4	-2
pi[m]	MNXM9	Phosphate	HPO4	-2
pi[n]	MNXM9	Phosphate	HPO4	-2
pi[x]	MNXM9	Phosphate	HPO4	-2
pmtcoa[c]	MNXM88	Palmitoyl-CoA (n-C16:0CoA)	C37H62N7O17P3S	-4
pmtcoa[h]	MNXM88	Palmitoyl-CoA (n-C16:0CoA)	C37H62N7O17P3S	-4
pmtcoa[m]	MNXM88	Palmitoyl-CoA (n-C16:0CoA)	C37H62N7O17P3S	-4
pmtcoa[x]	MNXM88	Palmitoyl-CoA (n-C16:0CoA)	C37H62N7O17P3S	-4
pnto-R[c]	MNXM364	(R)-Pantothenate	C9H15NO5	-2
pnto-R[m]	MNXM364	(R)-Pantothenate	C9H15NO5	-2
ppa[c]	MNXM356	Propionate (n-C3:0)	C3H5O2	-1
ppa[h]	MNXM356	Propionate (n-C3:0)	C3H5O2	-1
ppa[m]	MNXM356	Propionate (n-C3:0)	C3H5O2	-1
ppad[m]	MNXM148475	Propionyladenylate	C13H17N5O8P	-1
ppbng[h]	MNXM554	Porphobilinogen	C10H13N2O4	-1
ppcoa[c]	MNXM86	Propanoyl-CoA	C24H36N7O17P3S	-4
ppcoa[h]	MNXM86	Propanoyl-CoA	C24H36N7O17P3S	-4
ppcoa[m]	MNXM86	Propanoyl-CoA	C24H36N7O17P3S	-4
ppcoa[n]	MNXM86	Propanoyl-CoA	C24H36N7O17P3S	-4
ppgpp[c]	MNXM1189	Guanosine 3',5'-bis(diphosphate)	C10H11N5O17P4	-6
pphn[c]	MNXM503	Prephenate	C10H8O6	-2
pphn[h]	MNXM503	Prephenate	C10H8O6	-2
ppi[c]	MNXM11	Diphosphate	P2HO7	-3
ppi[h]	MNXM11	Diphosphate	P2O7	-4
ppi[m]	MNXM11	Diphosphate	P2O7	-4
ppi[u]	MNXM11	Diphosphate	P2O7	-4
ppp9[h]	MNXM346	Protoporphyrin IX	C34H32N4O4	-2
pppg9[h]	MNXM351	Protoporphyrinogen IX	C34H38N4O4	-2
pq[h]	MNXM145596	oxidized plastoquinone	C13H16O2	0
pq[u]	MNXM145596	oxidized plastoquinone	C13H16O2	0
pqh2[h]	MNXM145595	reduced plastoquinone	C13H18O2	0
pqh2[u]	MNXM145595	reduced plastoquinone	C13H18O2	0
pqqox[x]	MNXM148457	PQQ (Pyrroloquinoline-quinone) oxidized form	C14H3N2O8	-3
pqqrd[x]	MNXM148458	PQQ (pyrroloquinoline-quinone) reduced form	C14H4N2O8	-4
pram[c]	MNXM90003	5-Phospho-beta-D-ribosylamine	C5H11NO7P	-1
pram[h]	MNXM90003	5-Phospho-beta-D-ribosylamine	C5H10NO7P	-2
pran[h]	MNXM1489	N-(5-Phospho-D-ribosyl)anthranilate	C12H13NO9P	-3
prbamp[c]	MNXM1515	1-(5-Phosphoribosyl)-AMP	C15H19N5O14P2	-4
prbatp[c]	MNXM1351	1-(5-Phosphoribosyl)-ATP	C15H19N5O20P4	-6
prfp[c]	MNXM1397	1-(5-Phosphoribosyl)-5-[(5-phosphoribosylamino)methylideneamino]imidazole-4-carboxamide	C15H21N5O15P2	-4
prfp[h]	MNXM1397	1-(5-Phosphoribosyl)-5-[(5-phosphoribosylamino)methylideneamino]imidazole-4-carboxamide	C15H21N5O15P2	-4
prlp[c]	MNXM1408	5-[(5-phospho-1-deoxyribulos-1-ylamino)methylideneamino]-1-(5-phosphoribosyl)imidazole-4-carboxamide	C15H21N5O15P2	-4
prlp[h]	MNXM1408	5-[(5-phospho-1-deoxyribulos-1-ylamino)methylideneamino]-1-(5-phosphoribosyl)imidazole-4-carboxamide	C15H21N5O15P2	-4
pro-L[c]	MNXM114	L-Proline	C5H9NO2	0
pro-L[m]	MNXM114	L-Proline	C5H9NO2	0
protds[h]	MNXM1221	Protein disulfide	C7H9N3O3S2R2	0
protdt[h]	MNXM1222	Protein dithiol	C7H11N3O3S2R2	0
protrna[c]	MNXM247	L-Prolyl-tRNA(Pro)	C5H8NOR	1
prpncoa[c]	MNXM146307	Propenoyl-CoA	C24H34N7O17P3S	-4
prpncoa[m]	MNXM146307	Propenoyl-CoA	C24H34N7O17P3S	-4
prpncoa[n]	MNXM146307	Propenoyl-CoA	C24H34N7O17P3S	-4
prpp[c]	MNXM91	5-Phospho-alpha-D-ribose 1-diphosphate	C5H8O14P3	-5
prpp[h]	MNXM91	5-Phospho-alpha-D-ribose 1-diphosphate	C5H8O14P3	-5
pser-L[h]	MNXM379	O-Phospho-L-serine	C3H6NO6P	-2
psqldp[c]	MNXM591	Presqualene diphosphate	C30H49O7P2	-3
ptrc[c]	MNXM118	Putrescine	C4H14N2	2
ptrc[h]	MNXM118	Putrescine	C4H14N2	2
ptrc[m]	MNXM118	Putrescine	C4H14N2	2
ptth[c]	MNXM1154	Pantetheine	C11H21N2O4S	-1
pyam5p[c]	MNXM366	Pyridoxamine phosphate	C8H12N2O5P	-1
pydam[c]	MNXM548	Pyridoxamine	C8H13N2O2	1
pydx[c]	MNXM311	Pyridoxal	C8H9NO3	0
pydx5p[c]	MNXM161	Pyridoxal phosphate	C8H8NO6P	-2
pydxn[c]	MNXM419	Pyridoxine	C8H11NO3	0
pyphphbda[h]	MNXM2556	Pyropheophorbide a	C33H33N4O3	-1
pyr[c]	MNXM23	Pyruvate	C3H3O3	-1
pyr[h]	MNXM23	Pyruvate	C3H3O3	-1
pyr[m]	MNXM23	Pyruvate	C3H3O3	-1
pyr[x]	MNXM23	Pyruvate	C3H3O3	-1
q8[m]	MNXM232	Ubiquinone	C49H74O4	0
q8h2[m]	MNXM191	Ubiquinol	C49H76O4	0
r1p[c]	MNXM295	alpha-D-Ribose 1-phosphate	C5H9O8P	-2
r1p[h]	MNXM295	alpha-D-Ribose 1-phosphate	C5H9O8P	-2
r5p[c]	MNXM15900	alpha-D-Ribose 5-phosphate	C5H9O8P	-2
r5p[h]	MNXM15900	alpha-D-Ribose 5-phosphate	C5H9O8P	-2
raffin[c]	MNXM621	Raffinose	C18H32O16	0
raffin[h]	MNXM621	Raffinose	C18H32O16	0
rb15bp[h]	MNXM1276	D-Ribulose 1,5-bisphosphate	C5H8O11P2	-4
rdmbzi[c]	MNXM1539	N1-(alpha-D-ribosyl)-5,6-dimethylbenzimidazole	C14H18N2O4	0
rib-D[c]	MNXM242	D-Ribose	C5H10O5	0
rib-D[e]	MNXM242	D-Ribose	C5H10O5	0
ribflv[c]	MNXM270	Riboflavin	C17H19N4O6	-1
ribflv[h]	MNXM270	Riboflavin	C17H19N4O6	-1
ru5p-D[c]	MNXM145	D-Ribulose 5-phosphate	C5H9O8P	-2
ru5p-D[h]	MNXM145	D-Ribulose 5-phosphate	C5H9O8P	-2
s[e]	MNXM89	Sulfur	HS	-1
s17bp[h]	MNXM1294	Sedoheptulose 1,7-bisphosphate	C7H12O13P2	-4
s7p[h]	MNXM271	Sedoheptulose 7-phosphate	C7H13O10P	-2
sbt-D[h]	MNXM469	D-Sorbitol	C6H14O6	0
scl[h]	MNXM863	Sirohydrochlorin	C42H40N4O16	-6
scys-L[c]	MNXM2428	S-Sulfo-L-cysteine	C3H6NO5S2	-1
scys-L[h]	MNXM2428	S-Sulfo-L-cysteine	C3H6NO5S2	-1
scys-L[m]	MNXM2428	S-Sulfo-L-cysteine	C3H6NO5S2	-1
sdhlam[m]	MNXM81337	S-Succinyldihydrolipoamide	C12H20NO4S2	-1
seahcys[c]	MNXM5296	Se-Adenosylselenohomocysteine	C14H20N6O5Se	0
sectrna[m]	MNXM92428	L-Selenocysteinyl-tRNA(Sec)	C3H6NOSeR	1
selcys[c]	MNXM727	Selenocysteine	C3H6NO2Se	-1
selcys[h]	MNXM727	Selenocysteine	C3H6NO2Se	-1
selcys[m]	MNXM727	Selenocysteine	C3H6NO2Se	-1
selcyst[c]	MNXM1837	Selenocystathionine	C7H14N2O4Se	0
selcyst[h]	MNXM1837	Selenocystathionine	C7H14N2O4Se	0
selhcys[c]	MNXM2562	Selenohomocysteine	C4H8NO2Se	-1
selhcys[h]	MNXM2562	Selenohomocysteine	C4H8NO2Se	-1
seln[c]	MNXM92652	Selenide	H2Se	0
seln[h]	MNXM92652	Selenide	H2Se	0
seln[m]	MNXM92652	Selenide	H2Se	0
selnp[m]	MNXM1339	Selenophosphate	PHSeO3	-2
selt[c]	MNXM1157	Selenite	H2SeO3	0
selt[e]	MNXM1157	Selenite	H2SeO3	0
selt[m]	MNXM1157	Selenite	H2SeO3	0
ser-L[c]	MNXM53	L-Serine	C3H7NO3	0
ser-L[h]	MNXM53	L-Serine	C3H7NO3	0
ser-L[m]	MNXM53	L-Serine	C3H7NO3	0
sertrna[c]	MNXM89803	L-Seryl-tRNA(Ser)	C3H6NO2R	1
sertrna_sec-RPAREN[m]	#N/A	L-Seryl-tRNA(Sec)	C3H6NO2R	1
sheme[h]	MNXM82173	Siroheme	C42H40FeN4O16	-4
skm[h]	MNXM602	Shikimate	C7H9O5	-1
skm5p[h]	MNXM1265	Shikimate 5-phosphate	C7H8O8P	-3
so4[c]	MNXM58	Sulfate	SO4	-2
so4[e]	MNXM58	Sulfate	SO4	-2
so4[m]	MNXM58	Sulfate	SO4	-2
so4[n]	MNXM58	Sulfate	SO4	-2
sph1p[c]	MNXM487	Sphinganine 1-phosphate	C18H39NO5P	-1
sphgn[c]	MNXM302	Sphinganine	C18H40NO2	1
sphings[c]	MNXM203	Sphingosine	C18H38NO2	1
sphs1p[c]	MNXM391	Sphingosine 1-phosphate	C18H37NO5P	-1
spmd[c]	MNXM124	Spermidine	C7H22N3	3
spmd[h]	MNXM124	Spermidine	C7H22N3	3
spmd[m]	MNXM124	Spermidine	C7H22N3	3
sprm[h]	MNXM408	Spermine	C10H30N4	4
sql[c]	MNXM292	Squalene	C30H50	0
Ssq23epx[c]	MNXM146308	(S)-Squalene-2,3-epoxide	C30H50O	0
starch300[h]	MNXM146233	starch n=300 repeat units (80 repeat units amylose, 220 repeat units amylopectin, corresponds to maize starch)	C1800H3002O1501	0
stc[h]	MNXM1503	stachyose	C24H42O21	0
stcoa[c]	MNXM272	Stearoyl-CoA (n-C18:0CoA)	C39H66N7O17P3S	-4
sucald[c]	MNXM12965	Succinic aldehyde	C4H6O2	0
succ[c]	MNXM25	Succinate	C4H4O4	-2
succ[e]	MNXM25	Succinate	C4H4O4	-2
succ[h]	MNXM25	Succinate	C4H4O4	-2
succ[m]	MNXM25	Succinate	C4H4O4	-2
succoa[m]	MNXM92	Succinyl-CoA	C25H36N7O19P3S	-4
suchms[c]	MNXM820	O-Succinyl-L-homoserine	C8H12NO6	-1
suchms[h]	MNXM820	O-Succinyl-L-homoserine	C8H12NO6	-1
sucr[c]	MNXM167	Sucrose	C12H22O11	0
sucr[h]	MNXM167	Sucrose	C12H22O11	0
sucsal[h]	MNXM172	Succinic semialdehyde	C4H5O3	-1
sucsal[m]	MNXM172	Succinic semialdehyde	C4H5O3	-1
t3c11vaceACP[h]	MNXM5958	trans-3-cis-11-vacceoyl-[acyl-carrier protein]	C18H31OSR	0
td2coa[m]	MNXM654	trans-Tetradec-2-enoyl-CoA	C35H56N7O17P3S	-4
td2coa[x]	MNXM654	trans-Tetradec-2-enoyl-CoA	C35H56N7O17P3S	-4
tdcoa[m]	MNXM224	Tetradecanoyl-CoA (n-C14:0CoA)	C35H58N7O17P3S	-4
tdcoa[x]	MNXM224	Tetradecanoyl-CoA (n-C14:0CoA)	C35H58N7O17P3S	-4
tddec2eACP[h]	MNXM23842	trans-Dodec-2-enoyl-[acyl-carrier protein]	C12H21OSR	0
tdec2eACP[h]	MNXM28221	trans-Dec-2-enoyl-[acyl-carrier protein]	C10H17OSR	0
tega[c]	MNXM9133	Tegafur	C8H8FN2O3	-1
tega[e]	MNXM9133	Tegafur	C8H8FN2O3	-1
tgua[c]	MNXM87035	Thioguanine	C5H5N5S	0
tgua[e]	MNXM87035	Thioguanine	C5H5N5S	0
thcys[h]	MNXM3840	Thiocysteine	C3H7NO2S2	0
thdp[c]	MNXM480	2,3,4,5-Tetrahydrodipicolinate	C7H7NO4	-2
thex2eACP[h]	MNXM24502	trans-Hex-2-enoyl-[acyl-carrier protein]	C6H9OSR	0
thf[c]	MNXM79	5,6,7,8-Tetrahydrofolate	C19H21N7O6	-2
thf[h]	MNXM79	5,6,7,8-Tetrahydrofolate	C19H21N7O6	-2
thf[m]	MNXM79	5,6,7,8-Tetrahydrofolate	C19H21N7O6	-2
thfglu[c]	MNXM317	Tetrahydrofolyl-[Glu](2)	C24H28N8O9	-2
thmpp[h]	MNXM256	Thiamine diphosphate	C12H16N4O7P2S	-2
thmpp[m]	MNXM256	Thiamine diphosphate	C12H16N4O7P2S	-2
thr-L[c]	MNXM142	L-Threonine	C4H9NO3	0
thr-L[h]	MNXM142	L-Threonine	C4H9NO3	0
thr-L[m]	MNXM142	L-Threonine	C4H9NO3	0
thrtrna[c]	MNXM89895	L-Threonyl-tRNA(Thr)	C4H8NO2R	1
thrtrna[m]	MNXM89895	L-Threonyl-tRNA(Thr)	C4H8NO2R	1
thymd[c]	MNXM420	Thymidine	C10H14N2O5	0
tmrs2eACP[h]	MNXM24297	trans-Tetradec-2-enoyl-[acyl-carrier protein]	C14H25OSR	0
toct2eACP[h]	MNXM23766	trans-Oct-2-enoyl-[acyl-carrier protein]	C8H13OSR	0
toctd2eACP[h]	MNXM12509	trans-octadec-2-enoyl-[acyl-carrier protein]	C18H33OSR	0
tpalm2eACP[h]	MNXM29072	trans-Hexadec-2-enoyl-[acyl-carrier protein]	C16H29OSR	0
trdox[c]	MNXM148	Oxidized thioredoxin	C6H7NO2S2R2	0
trdox[h]	MNXM148	Oxidized thioredoxin	C6H7NO2S2R2	0
trdrd[c]	MNXM96993	Reduced thioredoxin	C6H9NO2S2R2	0
trdrd[h]	MNXM96993	Reduced thioredoxin	C6H9NO2S2R2	0
tre[c]	MNXM198	Trehalose	C12H22O11	0
tre6p[c]	MNXM448	alpha,alpha'-Trehalose 6-phosphate	C12H21O14P	-2
tre6p[n]	MNXM448	alpha,alpha'-Trehalose 6-phosphate	C12H21O14P	-2
trnaala[m]	MNXM89576	tRNA(Ala)	C10H17O10PR2	0
trnaarg[c]	MNXM90751	tRNA(Arg)	R	0
trnaasn[m]	MNXM90665	tRNA(Asn)	C10H17O10PR2	0
trnaasp[m]	MNXM90752	tRNA(Asp)	R	0
trnacys[c]	MNXM90666	tRNA(Cys)	R	0
trnaglu[c]	MNXM90886	tRNA(Glu)	R	0
trnaglu[h]	MNXM90886	tRNA(Glu)	R	0
trnagly[c]	MNXM90340	tRNA(Gly)	R	0
trnagly[m]	MNXM90340	tRNA(Gly)	R	0
trnahis[c]	MNXM90878	tRNA(His)	R	0
trnaile[c]	MNXM90879	tRNA(Ile)	R	0
trnaleu[c]	MNXM90880	tRNA(Leu)	R	0
trnalys[m]	MNXM90881	tRNA(Lys)	R	0
trnamet[c]	MNXM90882	tRNA(Met)	R	0
trnaphe[m]	MNXM90753	tRNA(Phe)	R	0
trnapro[c]	MNXM90667	tRNA(Pro)	R	0
trnasecys[m]	MNXM93990	tRNA(Sec)	R	0
trnaser[c]	MNXM91028	tRNA(Ser)	R	0
trnathr[c]	MNXM90883	tRNA(Thr)	R	0
trnathr[m]	MNXM90883	tRNA(Thr)	R	0
trnatrp[c]	MNXM90755	tRNA(Trp)	R	0
trnatyr[c]	MNXM90668	tRNA(Tyr)	R	0
trnaval[c]	MNXM90885	tRNA(Val)	R	0
trnaval[h]	MNXM90885	tRNA(Val)	R	0
trp-L[c]	MNXM94	L-Tryptophan	C11H12N2O2	0
trp-L[h]	MNXM94	L-Tryptophan	C11H12N2O2	0
trptrna[c]	MNXM89804	L-Tryptophanyl-tRNA(Trp)	C11H11N2OR	1
tsul[c]	MNXM323	Thiosulfate	HS2O3	0
tsul[e]	MNXM323	Thiosulfate	HS2O3	0
tsul[h]	MNXM323	Thiosulfate	HS2O3	0
tsul[m]	MNXM323	Thiosulfate	HS2O3	0
ttc-ggdp[c]	#N/A	trans,trans,cis-Geranylgeranyl diphosphate	C20H33O7P2	-3
ttdca[h]	MNXM314	tetradecanoate (n-C14:0)	C14H27O2	-1
tyr-L[c]	MNXM76	L-Tyrosine	C9H11NO3	0
tyr-L[h]	MNXM76	L-Tyrosine	C9H11NO3	0
tyr-L[m]	MNXM76	L-Tyrosine	C9H11NO3	0
tyrtrna[c]	MNXM89822	L-Tyrosyl-tRNA(Tyr)	C9H10NO2R	1
uacgam[c]	MNXM47	UDP-N-acetyl-D-glucosamine	C17H25N3O17P2	-2
udg[m]	MNXM97019	Ureidoglycine	C3H6N3O3	-1
udp[c]	MNXM17	UDP	C9H11N2O12P2	-3
udp[g]	MNXM17	UDP	C9H12N2O12P2	-2
udp[h]	MNXM17	UDP	C9H10N2O12P2	-4
udp[m]	MNXM17	UDP	C9H11N2O12P2	-3
udp[n]	MNXM17	UDP	C9H11N2O12P2	-3
udparab[c]	MNXM5976	UDP-L-arabinose	C14H20N2O16P2	-2
udparab[g]	MNXM5976	UDP-L-arabinose	C14H20N2O16P2	-2
udpg[c]	MNXM52	UDP-glucose	C15H22N2O17P2	-2
udpg[h]	MNXM52	UDP-glucose	C15H21N2O17P2	-3
udpg[n]	MNXM52	UDP-glucose	C15H22N2O17P2	-2
udpgal[c]	MNXM89795	UDP-galactose	C15H22N2O17P2	-2
udpgal[g]	MNXM89795	UDP-galactose	C15H22N2O17P2	-2
udpgal[h]	MNXM89795	UDP-galactose	C15H21N2O17P2	-3
udpgalur[c]	MNXM1092	UDP-D-galacturonate	C15H19N2O18P2	-3
udpglcur[c]	MNXM87	UDP-D-glucuronate	C15H19N2O18P2	-3
udpsq[h]	MNXM3379	UDP-6-sulfoquinovose	C15H20N2O19P2S	-4
udpxyl[c]	MNXM284	UDP-D-xylose	C14H20N2O16P2	-2
ump[c]	MNXM80	UMP	C9H11N2O9P	-2
ump[h]	MNXM80	UMP	C9H10N2O9P	-3
upp1[h]	MNXM88603	Uroporphyrin I	C40H30N4O16	-8
upp3[h]	MNXM88605	Uroporphyrin III	C40H30N4O16	-8
uppg1[h]	MNXM1123	Uroporphyrinogen I	C40H36N4O16	-8
uppg3[h]	MNXM414	Uroporphyrinogen III	C40H36N4O16	-8
ura[c]	MNXM158	Uracil	C4H4N2O2	0
urate[c]	MNXM441	Urate	C5H4N4O3	0
urate[e]	MNXM441	Urate	C5H4N4O3	0
urate[m]	MNXM441	Urate	C5H4N4O3	0
urcan[c]	MNXM700	Urocanate	C6H5N2O2	-1
urdglyc[m]	MNXM490	(-)-Ureidoglycolate	C3H5N2O4	-1
urea[c]	MNXM117	Urea	CH5N2O	1
urea[e]	MNXM117	Urea	CH5N2O	1
urea[m]	MNXM117	Urea	CH5N2O	1
uri[c]	MNXM288	Uridine	C9H12N2O6	0
utp[c]	MNXM121	UTP	C9H11N2O15P3	-4
utp[m]	MNXM121	UTP	C9H11N2O15P3	-4
val-L[c]	MNXM199	L-Valine	C5H11NO2	0
val-L[h]	MNXM199	L-Valine	C5H11NO2	0
val-L[m]	MNXM199	L-Valine	C5H11NO2	0
valtrna[c]	MNXM90110	L-Valyl-tRNA(Val)	C5H10NOR	1
valtrna[h]	MNXM90110	L-Valyl-tRNA(Val)	C5H10NOR	1
vioxan[u]	MNXM583	Violaxanthin	C40H56O4	0
vitd3[c]	MNXM1320	Vitamin D3	C27H44O	0
xan[c]	MNXM174	Xanthine	C5H4N4O2	0
xmp[c]	MNXM298	Xanthosine 5'-phosphate	C10H11N4O9P	-2
xmp[m]	MNXM298	Xanthosine 5'-phosphate	C10H11N4O9P	-2
xtp[c]	MNXM1860	XTP	C10H11N4O15P3	-4
xtsn[c]	MNXM687	Xanthosine	C10H12N4O6	0
xu5p-D[h]	MNXM186	D-Xylulose 5-phosphate	C5H9O8P	-2
yvite[h]	MNXM2522	gamma-Tocopherol	C28H48O2	0
zaxan[u]	MNXM403	Zeaxanthin	C40H56O2	0
zcaro[h]	MNXM1039	zeta-Carotene	C40H60	0
zxan[u]	MNXM3903	Zeinoxanthin	C40H56O	0
zymst[c]	MNXM574	Zymosterol	C27H44O	0
zymstnl[c]	MNXM2494	Zymostenol	C27H46O	0
aacald[c]	MNXM2212	Aminoacetaldehyde	C2H6NO	0
so3[c]	MNXM105630	Sulfite	O3S	-2
taur[c]	MNXM282	Taurine	C2H6NO3S	0
fru[c]	MNXM175	D-Fructose	C6H12O6	0
sbt__D[c]	MNXM469	D-Sorbitol	C6H14O6	-1
sbt__L[c]	MNXM4638	L Sorbitol C6H14O6	C6H14O6	0
srb__L[c]	MNXM588	L Sorbose C6H12O6	C6H12O6	0
ca2[c]	MNXM128	Calcium	Ca	2
ca2[e]	MNXM128	Calcium	Ca	2
3odecACP[c]	MNXM26616	3-Oxodecanoyl-[acyl-carrier protein]	C10H17O2SR	0
malACP[c]	MNXM184	Malonyl-[acyl-carrier protein]	C3H3O3SR	0
ocACP[c]	MNXM23586	Octanoyl-ACP (n-C8:0ACP)	C8H15OSR	0
3oddecACP[c]	MNXM28933	3-Oxododecanoyl-[acyl-carrier protein]	C12H21O2SR	0
dcaACP[c]	MNXM25221	Decanoyl-ACP (n-C10:0ACP)	C10H19OSR	0
3omrsACP[c]	MNXM26095	3-Oxotetradecanoyl-[acyl-carrier protein]	C14H25O2SR	0
ddcaACP[c]	MNXM5723	Dodecanoyl-ACP (n-C12:0ACP)	C12H23OSR	0
3opalmACP[c]	MNXM24578	3-Oxohexadecanoyl-[acyl-carrier protein]	C16H29O2SR	0
myrsACP[c]	MNXM564	Myristoyl-ACP (n-C14:0ACP)	C14H27OSR	0
3ohexACP[c]	MNXM25602	3-Oxohexanoyl-[acyl-carrier protein]	C6H9O2SR	0
butACP[c]	MNXM2645	Butyryl-ACP (n-C4:0ACP)	C4H7OSR	0
3ooctACP[c]	MNXM28031	3-Oxooctanoyl-[acyl-carrier protein]	C8H13O2SR	0
hexACP[c]	MNXM23683	Hexanoyl-ACP (n-C6:0ACP)	C6H11OSR	0
o2s[c]	MNXM330	Superoxide anion	O2	-1
glutrna_gln[c]	MNXM91213	L-Glutamyl-tRNA(Gln)	C5H7NO3R	-2
hom__L[c]	MNXM353	L-Homoserine	C4H9NO3	-2
quln[c]	MNXM555	Quinolinate	C7H3NO4	1
nicrnt[m]	MNXM194	Nicotinate D-ribonucleotide	C11H12NO9P	-2
prpp[m]	MNXM91	5-Phospho-alpha-D-ribose 1-diphosphate	C5H8O14P3	-5
quln[m]	MNXM555	Quinolinate	C7H3NO4	-2
cyan[c]	MNXM254	Hydrogen cyanide	CHN	0
mercppyr[c]	MNXM1214	Mercaptopyruvate	C3H3O3S	-1
tcynt[c]	MNXM762	Thiocyanate	CNS	-1
2ins[c]	MNXM676	2-Inosose	C6H10O6	-1
Ndmelys[n]	MNXM4089	Ndmelys n	C2H7X	0
Nmelys[n]	MNXM1669	Nmelys n	CXH4	0
Ntmelys[n]	MNXM4790	Ntmelys n	C3H10X	-1
peplys[n]	MNXM73314	Peplys e	XH	-3
Sfglutth[c]	MNXM952	S-Formylglutathione	C11H16N3O7S	-1
dtdp4d6dg[c]	MNXM451	DTDP-4-dehydro-6-deoxy-D-glucose	C16H22N2O15P2	-2
dtdpglu[c]	MNXM1376	DTDPglucose	C16H24N2O16P2	-2
dhna[c]	MNXM552	1,4-Dihydroxy-2-naphthoate	C11H7O4	-2
sbzcoa[c]	MNXM1132	O-Succinylbenzoyl-CoA	C32H39N7O20P3S	0
tdcoa[c]	MNXM224	Tetradecanoyl-CoA (n-C14:0CoA)	C35H58N7O17P3S	-4
glp[c]	MNXM5775	Glycylpeptide C4H7N2O3R	C4H7N2O3R	0
tglp[c]	MNXM6352	N Tetradecanoylglycylpeptide C18H32N2O4R	C18H32N2O4R	0
cynt[c]	MNXM1191	Cyanate	CNO	0
xu5p__D[c]	MNXM186	D-Xylulose 5-phosphate	C5H9O8P	-2
xylu__D[c]	MNXM685	D-Xylulose	C5H10O5	-1
cgly[c]	MNXM683	Cys-Gly	C5H10N2O3S	-1
2omhmbl[c]	MNXM2187	2-Octaprenyl-3-methyl-5-hydroxy-6-methoxy-1,4-benzoquinol	C48H74O4	0
q8h2[c]	MNXM191	Ubiquinol-8	C49H76O4	0
2ohph[c]	MNXM1635	2-Octaprenyl-6-hydroxyphenol	C46H70O2	0
2omph[c]	MNXM1707	2-Octaprenyl-6-methoxyphenol	C47H72O2	0
acACP[c]	MNXM1269	Acetyl-ACP	C2H3OSR	0
actACP[c]	MNXM1223	Acetoacetyl-ACP	C4H5O2SR	0
succoa[c]	MNXM92	Succinyl-CoA	C25H36N7O19P3S	-4
mmcoa__R[c]	MNXM608	(R)-Methylmalonyl-CoA	C25H35N7O19P3S	-1
sucsal[c]	MNXM172	Succinic semialdehyde	C4H5O3	-1
4r5au[c]	MNXM791	4-(1-D-Ribitylamino)-5-aminouracil	C9H16N4O6	0
db4p[c]	MNXM2887	3,4-dihydroxy-2-butanone 4-phosphate	C4H7O6P	-2
dmlz[c]	MNXM1313	6,7-Dimethyl-8-(1-D-ribityl)lumazine	C13H17N4O6	-1
ara5p[c]	MNXM1184	D-Arabinose 5-phosphate	C5H9O8P	-4
cdpchol[c]	MNXM283	CDPcholine C14H25N4O11P2	C14H25N4O11P2	-1
cholp[c]	MNXM229	Choline phosphate C5H13NO4P	C5H13NO4P	-2
cmpntm2amep[c]	MNXM47347	Cmpntm2amep c	C14H25N4O10P2	0
ntm2amep[c]	MNXM6076	Ntm2amep c	C5H13NO3P	-1
cu2[c]	MNXM632	Cu2+	Cu	2
cu2[e]	MNXM632	Cu2+	Cu	2
3hanthrn[c]	MNXM359	3 Hydroxyanthranilate C7H7NO3	C7H7NO3	0
hLkynr[c]	MNXM576	3 Hydroxy L kynurenine C10H12N2O4	C10H12N2O4	0
anth[c]	MNXM188	Anthranilate	C7H6NO2	-1
hx2coa[c]	MNXM753	Trans-Hex-2-enoyl-CoA	C27H40N7O17P3S	-4
hxcoa[c]	MNXM553	Hexanoyl-CoA (n-C6:0CoA)	C27H42N7O17P3S	-4
mmcoa__S[c]	MNXM89955	(S)-Methylmalonyl-CoA	C25H35N7O19P3S	-1
k[c]	MNXM95	Potassium	K	1
k[e]	MNXM95	Potassium	K	1
xyl__D[c]	MNXM348	D-Xylose	C5H10O5	-1
xylt[c]	MNXM510	Xylitol C5H12O5	C5H12O5	-1
3ophb[c]	MNXM2195	3-Octaprenyl-4-hydroxybenzoate	C47H69O3	1
4hbz[c]	MNXM164	4-Hydroxybenzoate	C7H5O3	0
octdp[c]	MNXM811	All-trans-Octaprenyl diphosphate	C40H65O7P2	0
caphis[c]	MNXM3804	2 3 Carboxy 3 aminopropyl L histidine C10H16N4O4	C10H16N4O4	-1
cmaphis[c]	MNXM3805	2 3 Carboxy 3 methylammonio propyl L histidine C11H18N4O4	C11H18N4O4	-3
progly[c]	MNXM7481	L-Prolinylglycine	C7H12N2O3	0
b124tc[m]	MNXM148114	But 1 ene 1 2 4 tricarboxylate C7H5O6	C7H5O6	-3
hicit[m]	MNXM984	Homoisocitrate C7H7O7	C7H7O7	-3
L2aadp6sa[c]	MNXM89905	L 2 Aminoadipate 6 semialdehyde C6H11NO3	C6H11NO3	0
saccrp__L[c]	MNXM384	L Saccharopine C11H19N2O6	C11H19N2O6	-1
btn[c]	MNXM304	Biotin	C10H15N2O3S	-2
dtbt[c]	MNXM1020	Dethiobiotin	C10H17N2O3	-1
h2s[c]	MNXM89582	Hydrogen sulfide	HS	-1
s[c]	MNXM89	Sulfur	S	-1
dad_5[c]	MNXM316	5'-Deoxyadenosine	C10H13N5O3	0
dha[c]	MNXM460	Dihydroxyacetone	C3H6O3	0
gluala[c]	MNXM4594	5 L Glutamyl L alanine C8H13N2O5	C8H13N2O5	-1
2dh3dgal6p[c]	MNXM90136	2-Dehydro-3-deoxy-D-galactonate 6-phosphate	C6H8O9P	-3
hs_deg15[c]	MNXM11759	Hs deg15 l	C49H71N2O57S5	-7
hs_deg16[c]	MNXM11760	Hs deg16 l	C49H72N2O54S4	-6
hs_deg21[c]	MNXM11766	Hs deg21 l	C37H55NO38S2	-4
hs_deg22[c]	MNXM11767	Hs deg22 l	C37H56NO35S	-3
cs_b_deg2[c]	MNXM8401	Cs b deg2 l	C37H54NO41S3	-5
cs_b_deg3[c]	MNXM10942	Cs b deg3 l	C37H55NO38S2	-4
8aonn[c]	MNXM1141	8-Amino-7-oxononanoate	C9H17NO3	-1
pmcoa[c]	MNXM951	Pimeloyl-CoA	C28H41N7O19P3S	-6
2ombz[c]	MNXM1903	2-Octaprenyl-6-methoxy-1,4-benzoquinone	C47H70O3	0
2ommb[c]	MNXM90440	2-Octaprenyl-3-methyl-6-methoxy-1,4-benzoquinone	C48H72O3	0
adocbl[c]	MNXM91529	Adenosylcobalamin	C72H100CoN18O17P	0
cbl1[c]	MNXM91519	Cob(I)alamin	C62H88CoN13O14P	-3
pppi[c]	MNXM332	Inorganic triphosphate	HO10P3	-1
cpppg3[c]	MNXM410	Coproporphyrinogen III	C36H40N4O8	-4
pppg9[c]	MNXM351	Protoporphyrinogen IX	C34H38N4O4	-2
2obut[c]	MNXM159	2-Oxobutanoate	C4H5O3	-1
cyst__L[c]	MNXM319	L-Cystathionine	C7H14N2O4S	-2
fuc__L[c]	MNXM659	L-Fucose	C6H12O5	-11
fuc1p__L[c]	MNXM1727	L-Fucose 1-phosphate	C6H11O8P	-1
gdpddman[c]	MNXM516	GDP-4-dehydro-6-deoxy-D-mannose	C16H21N5O15P2	-2
nh4oh[c]	MNXM146119	Ammonium hydroxide	H5NO	-1
fmnh2[c]	#N/A	Reduced FMN	C17H21N4O9P	-2
C02280[c]	MNXM1425	GDP-L-galactose	C16H25N5O16P2	0
C04089[c]	MNXM2873	UDP-4-dehydro-6-deoxy-D-glucose	C15H22N2O16P2	0
C05912[h]	MNXM31155	(3Z)-Phycoerythrobilin	C33H38N4O6	0
C11630[h]	MNXM3138	1516-Dihydrobiliverdin	C33H36N4O6	0
C18091[c]	MNXM2143	Ethylnitronate	C2H4NO2	-1
q8[c]	MNXM232	Ubiquinone	C49H74O4	0
retpalm-11-cis[c]	#N/A	11-cis-Retinyl palmitate	C36H60O2	0
retinol-cis-11[c]	#N/A	11-cis-Retinol	C20H30O	0
retac[c]	MNXM80735	all-trans-Retinyl acetate	C22H32O2	0
retinol[c]	MNXM329	all-trans-Retinol	C20H30O	0
dhretinol[c]	MNXM4441	all-trans-13,14-Dihydroretinol	C20H32O	0
retpalm[c]	MNXM147607	all-trans-Retinyl palmitate	C36H60O2	0
photon490[c]	MNXM145818	photon (451 to 526 nm, blue/green)	None	0
6ctd[c]	MNXM3194	6-carboxy-5,6,7,8-tetrahydropterin	C7H8N5O3	-1
4pasp[c]	MNXM1177	4-Phospho-L-aspartate	C4H6NO7P	-2
cph4[c]	MNXM3194	6-carboxy-5,6,7,8-tetrahydropterin	C7H8N5O3	0
glc-A[e]	MNXM99	glc-A[e]	C6H12O6	0
b14glcn[c]	#N/A	1,4-beta-glucan	C600H1100O500	0
dhpmp[c]	MNXM1645	Dihydroneopterin phosphate	C9H12N5O7P	-2
dhnpt[c]	MNXM993	2-Amino-4-hydroxy-6-(D-erythro-1,2,3-trihydroxypropyl)-7,8-dihydropteridine	C9H13N5O4	0
gcald[c]	MNXM349	Glycolaldehyde	C2H4O2	0
msa[c]	MNXM244	Malonate semialdehyde	C3H3O3	-1
ttdca[c]	MNXM314	ttdca[c]	C14H27O2	-1
tdcea[c]	#N/A	tetradecenoate	C14H25O2	-1
tdcea[h]	#N/A	tetradecenoate	C14H25O2	-1
hdcdea[c]	#N/A	hexadecadienoate	C16H27O2	-1
hdcdea[h]	#N/A	hexadecadienoate	C16H27O2	-1
ttdcacoa[c]	#N/A	tetradecanoyl-CoA	C35H58N7O17P3S	-4
tdcecoa[c]	#N/A	tetradecenoyl-CoA	C35H54N7O17P3S	-4
hdcacoa[c]	#N/A	hexadecanoyl-CoA	C37H62N7O17P3S	-4
hdcecoa[c]	#N/A	(9Z)-hexadecenoyl-CoA	C37H60N7O17P3S	-4
hdcdecoa[c]	#N/A	Hexadecadienoyl-CoA	C37H58N7O17P3S	-4
lnla[r]	#N/A	linoleate	C18H31O2	-1
atp[r]	MNXM3	atp[r]	C10H12N5O13P3	-4
coa[r]	MNXM12	coa[r]	C21H32N7O16P3S	-4
lnlacoa[r]	#N/A	linolenoyl-CoA	C39H62N7O17P3S	-4
amp[r]	MNXM14	amp[r]	C10H12N5O7P	-2
ppi[r]	MNXM11	ppi[r]	P2HO7	-3
alnla[r]	#N/A	alpha-linolenate	C18H29O2	-1
alnlacoa[r]	#N/A	linolenoyl-CoA	C39H60N7O17P3S	-4
dhglnla[r]	#N/A	Di-homo-gamma-linolenate	C20H33O2	-1
dhglnlacoa[r]	#N/A	di-homo-gamma-linolenoyl-CoA	C41H64N7O17P3S	-4
ara[r]	#N/A	ara[r]	C20H31O2	-1
aracoa[r]	#N/A	arachidonoyl-CoA (204)	C41H62N7O17P3S	-4
epa[r]	#N/A	epa[r]	C20H29O2	-1
epacoa[r]	#N/A	icosapentaenoyl-CoA	C41H60N7O17P3S	-4
ttdcacoa[r]	#N/A	tetradecanoyl-CoA	C35H58N7O17P3S	-4
tdcecoa[r]	#N/A	tetradecenoyl-CoA	C35H56N7O17P3S	-4
hdcacoa[r]	#N/A	hexadecanoyl-CoA	C37H62N7O17P3S	-4
hdcecoa[r]	#N/A	(9Z)-hexadecenoyl-CoA	C37H60N7O17P3S	-4
hdcdecoa[r]	#N/A	Hexadecadienoyl-CoA	C37H58N7O17P3S	-4
ocdccoa[r]	MNXM145912	ocdccoa[r]	C39H66N7O17P3S	-4
ocdcecoa[r]	MNXM145583	ocdcecoa[r]	C39H64N7O17P3S	-4
ocdce9coa[r]	MNXM686	ocdce9coa[r]	C39H64N7O17P3S	-4
h2o[r]	MNXM2	h2o[r]	H2O	0
co2[r]	MNXM13	co2[r]	CO2	0
o2[r]	MNXM4	o2[r]	O2	0
h2[r]	MNXM195	h2[r]	H2	0
nadh[r]	MNXM10	nadh[r]	C21H27N7O14P2	-2
nadph[r]	MNXM6	nadph[r]	C21H26N7O17P3	-4
nadp[r]	MNXM5	nadp[r]	C21H25N7O17P3	-3
nad[r]	MNXM8	nad[r]	C21H26N7O14P2	-1
h[r]	MNXM1	h[r]	H	1
malcoa[r]	MNXM40	malcoa[r]	C24H34N7O19P3S	-4
fdxrd[r]	MNXM169	fdxrd[r]	Fe8S8XH2	0
fdxox[r]	MNXM91257	fdxox[r]	Fe8S8X	0
glyc3p[r]	MNXM66	glyc3p[r]	C3H7O6P	-2
pi[r]	MNXM9	pi[r]	HPO4	-2
cdpea[r]	MNXM449	cdpea[r]	C11H19N4O11P2	-1
cmp[r]	MNXM31	cmp[r]	C9H12N3O8P	-2
ctp[r]	MNXM63	ctp[r]	C9H12N3O14P3	-4
cdpchol[h]	MNXM283	cdp-choline	C14H25N4O11P2	-1
cdpchol[r]	MNXM283	cdpchol[r]	C14H25N4O11P2	0
amet[r]	MNXM16	amet[r]	C15H23N6O5S	1
ahcys[r]	MNXM19	ahcys[r]	C14H20N6O5S	0
5mta[r]	MNXM150	5mta[r]	C11H15N5O3S	0
inost[r]	MNXM127	inost[r]	C6H12O6	0
ocdce9a[r]	MNXM145602	ocdce9a[r]	C18H33O2	-1
glnla[r]	#N/A	gamma-linolenate	C18H29O2	-1
strda[r]	#N/A	stearidonate	C18H27O2	-1
eta[r]	#N/A	icosatetranoate	C20H31O2	-1
tdg3p[r]	#N/A	tetradecanoyl-glycerol-3-phosphate	C17H33O7P	-2
hdcag3p[r]	#N/A	hexadecanoyl-glycerol-3-phosphate	C19H37O7P	-2
hdceg3p[r]	#N/A	hexadecenoyl-glycerol-3-phosphate	C19H35O7P	-2
hdcdeg3p[r]	#N/A	hexadecadienoyl-glycerol-3-phosphate	C19H33O7P	-2
ocdcg3p[r]	#N/A	octadecanoyl-glycerol-3-phosphate	C21H41O7P	-2
ocdceg3p[r]	#N/A	octadecenoyl-glycerol-3-phosphate	C21H39O7P	-2
ocdce9ag3p[r]	#N/A	octadecenoyl-glycerol-3-phosphate	C21H39O7P	-2
lnlag3p[r]	#N/A	linolenoyl-glycerol-3-phosphate	C21H37O7P	-2
alnlag3p[r]	#N/A	alpha-linolenoyl-glycerol-3-phosphate	C21H35O7P	-2
dhglnlag3p[r]	#N/A	di-homo-gamma-linolenoyl-glycerol-3-phosphate	C23H39O7P	-2
arag3p[r]	#N/A	arachidonoyl-glycerol-3-phosphate	C23H37O7P	-2
epag3p[r]	#N/A	icosapentanoyl-glycerol-3-phosphate	C23H35O7P	-2
pa140161[r]	#N/A	1-tetradecanoyl,2-hexadecenoyl-sn-glycerol 3-phosphate	C33H61O8P	-2
pa140160[r]	#N/A	1-tetradecanoyl,2-hexadecanoyl-sn-glycerol 3-phosphate	C33H63O8P	-2
pa161161[r]	#N/A	1-hexadecenoyl,2-hexadecenoyl-sn-glycerol 3-phosphate	C35H63O8P	-2
pa160162[r]	#N/A	1-hexadecanoyl,2-hexadecadienoyl-sn-glycerol 3-phosphate	C35H63O8P	-2
pa161160[r]	#N/A	1-hexadecenoyl,2-hexadecanoyl-sn-glycerol 3-phosphate	C35H65O8P	-2
pa160161[r]	#N/A	1-hexadecanoyl,2-hexadecenoyl-sn-glycerol 3-phosphate	C35H65O8P	-2
pa160160[r]	#N/A	1-hexadecanoyl,2-hexadecanoyl-sn-glycerol 3-phosphate	C35H67O8P	-2
pa205205[r]	#N/A	1-eicosapentanoyl,2-eicosapentanoyl-sn-glycerol 3-phosphate	C43H63O8P	-2
pa205160[r]	#N/A	1-eicosapentanoyl,2-hexadecanoyl-sn-glycerol 3-phosphate	C39H65O8P	-2
pa205140[r]	#N/A	1-eicosapentanoyl,2-tetradecanoyl-sn-glycerol 3-phosphate	C37H61O8P	-2
pa205161[r]	#N/A	1-eicosapentanoyl,2-hexadecenoyl-sn-glycerol 3-phosphate	C39H63O8P	-2
pa161205[r]	#N/A	1-hexadecenoyl,2-eicosapentanoyl-sn-glycerol 3-phosphate	C39H63O8P	-2
pa204205[r]	#N/A	1-arachidonic acid,2-eicosapentanoyl-sn-glycerol 3-phosphate	C43H65O8P	-2
pa160140[r]	#N/A	1-hexadecanoyl,2-tetradecanoyl-sn-glycerol 3-phosphate	C33H63O8P	-2
pa160141[r]	#N/A	1-hexadecanoyl,2-tetradecenoyl-sn-glycerol 3-phosphate	C33H61O8P	-2
pa161162[r]	#N/A	1-hexadecenoyl,2-hexadecadienoyl-sn-glycerol 3-phosphate	C35H61O8P	-2
pa16218111Z[r]	#N/A	1-hexadecadienoyl,2-(11Z)-octadecenoyl-sn-glycerol 3-phosphate	C37H65O8P	-2
pa1621819Z[r]	#N/A	1-hexadecadienoyl,2-(9Z)-octadecenoyl-sn-glycerol 3-phosphate	C37H65O8P	-2
pa16118111Z[r]	#N/A	1-hexadecenoyl,2-(11Z)-octadecenoyl-sn-glycerol 3-phosphate	C37H67O8P	-2
pa1611819Z[r]	#N/A	1-hexadecenoyl,2-(9Z)-octadecenoyl-sn-glycerol 3-phosphate	C37H67O8P	-2
pa183182[r]	#N/A	1-linoleic acid,2-linolenic acid-sn-glycerol 3-phosphate	C39H65O8P	-2
pa18318111Z[r]	#N/A	1-linoleic acid,2-(11Z)-octadecenoyl-sn-glycerol 3-phosphate	C39H67O8P	-2
pa1831819Z[r]	#N/A	1-linoleic acid,2-(9Z)-octadecenoyl-sn-glycerol 3-phosphate	C39H67O8P	-2
pa18218111Z[r]	#N/A	1-linolenic acid,2-(11Z)-octadecenoyl-sn-glycerol 3-phosphate	C39H69O8P	-2
pa1821819Z[r]	#N/A	1-linolenic acid,2-(9Z)-octadecenoyl-sn-glycerol 3-phosphate	C39H69O8P	-2
pa18111Z18111Z[r]	MNXM145833	1-(11Z)-octadecenoyl,2-(11Z)-octadecenoyl-sn-glycerol 3-phosphate	C39H71O8P	-2
pa1819Z18111Z[r]	MNXM145697	pa1819Z18111Z[r]	C39H71O8P	-2
pa1819Z1819Z[r]	MNXM145676	pa1819Z1819Z[r]	C39H71O8P	-2
pa16018111Z[r]	MNXM145834	1-hexadecanoyl,2-(11Z)-octadecenoyl-sn-glycerol 3-phosphate	C37H69O8P	-2
pa1601819Z[r]	MNXM145699	pa1601819Z[r]	C37H69O8P	-2
pa160205[r]	#N/A	1-hexadecanoyl,2-eicosapentanoyl-sn-glycerol 3-phosphate	C39H65O8P	-2
pa18018111Z[r]	#N/A	1-octadecanoyl,2-(11Z)-octadecenoyl-sn-glycerol 3-phosphate	C39H73O8P	-2
pa1801819Z[r]	MNXM145678	pa1801819Z[r]	C39H73O8P	-2
pa204183[r]	#N/A	1-arachidonic acid,2-linoleic acid-sn-glycerol 3-phosphate	C41H65O8P	-2
pa205182[r]	#N/A	1-eicosapentanoyl,2-linolenic acid-sn-glycerol 3-phosphate	C41H65O8P	-2
pa20518111Z[r]	#N/A	1-eicosapentanoyl,2-(11Z)-octadecenoyl-sn-glycerol 3-phosphate	C41H67O8P	-2
pa2051819Z[r]	#N/A	1-eicosapentanoyl,2-(9Z)-octadecenoyl-sn-glycerol 3-phosphate	C41H67O8P	-2
pa205180[r]	#N/A	1-eicosapentanoyl,2-octadecanoyl-sn-glycerol 3-phosphate	C41H69O8P	-2
pa205204[r]	#N/A	1-eicosapentanoyl,2-arachidonic acid-sn-glycerol 3-phosphate	C43H65O8P	-2
pa204204[r]	#N/A	1-arachidonic acid,2-arachidonic acid-sn-glycerol 3-phosphate	C43H67O8P	-2
12dgr140161[r]	#N/A	12dgr140161[r]	C33H62O5	0
12dgr140160[r]	#N/A	12dgr140160[r]	C33H64O5	0
12dgr161161[r]	#N/A	12dgr161161[r]	C35H64O5	0
12dgr160162[r]	#N/A	12dgr160162[r]	C35H64O5	0
12dgr161160[r]	#N/A	12dgr161160[r]	C35H66O5	0
12dgr160161[r]	#N/A	12dgr160161[r]	C35H66O5	0
12dgr160160[r]	#N/A	12dgr160160[r]	C35H68O5	0
12dgr205205[r]	#N/A	12dgr205205[r]	C43H64O5	0
12dgr205160[r]	#N/A	12dgr205160[r]	C39H66O5	0
12dgr205140[r]	#N/A	12dgr205140[r]	C37H62O5	0
12dgr205161[r]	#N/A	12dgr205161[r]	C39H64O5	0
12dgr161205[r]	#N/A	12dgr161205[r]	C39H64O5	0
12dgr204205[r]	#N/A	12dgr204205[r]	C43H66O5	0
12dgr160140[r]	#N/A	12dgr160140[r]	C33H64O5	0
12dgr160141[r]	#N/A	12dgr160141[r]	C33H62O5	0
12dgr161162[r]	#N/A	12dgr161162[r]	C35H62O5	0
12dgr16218111Z[r]	#N/A	12dgr16218111Z[r]	C37H66O5	0
12dgr1621819Z[r]	#N/A	12dgr1621819Z[r]	C37H66O5	0
12dgr16118111Z[r]	#N/A	12dgr16118111Z[r]	C37H68O5	0
12dgr1611819Z[r]	#N/A	12dgr1611819Z[r]	C37H68O5	0
12dgr16018111Z[r]	MNXM145578	12dgr16018111Z[r]	C37H70O5	0
12dgr1601819Z[r]	MNXM145574	12dgr1601819Z[r]	C37H70O5	0
12dgr183182[r]	#N/A	12dgr183182[r]	C39H66O5	0
12dgr18318111Z[r]	#N/A	12dgr18318111Z[r]	C39H68O5	0
12dgr1831819Z[r]	#N/A	12dgr1831819Z[r]	C39H68O5	0
12dgr18218111Z[r]	#N/A	12dgr18218111Z[r]	C39H70O5	0
12dgr1821819Z[r]	#N/A	12dgr1821819Z[r]	C39H70O5	0
12dgr18111Z18111Z[r]	MNXM145577	12dgr18111Z18111Z[r]	C39H72O5	0
12dgr1819Z18111Z[r]	MNXM145573	12dgr1819Z18111Z[r]	C39H72O5	0
12dgr1819Z1819Z[r]	MNXM145565	12dgr1819Z1819Z[r]	C39H72O5	0
12dgr18018111Z[r]	#N/A	12dgr18018111Z[r]	C39H74O5	0
12dgr1801819Z[r]	MNXM145575	12dgr1801819Z[r]	C39H74O5	0
12dgr204183[r]	#N/A	12dgr204183[r]	C41H66O5	0
12dgr205182[r]	#N/A	12dgr205182[r]	C41H66O5	0
12dgr20518111Z[r]	#N/A	12dgr20518111Z[r]	C41H68O5	0
12dgr2051819Z[r]	#N/A	12dgr2051819Z[r]	C41H68O5	0
12dgr205180[r]	#N/A	12dgr205180[r]	C41H70O5	0
12dgr205204[r]	#N/A	12dgr205204[r]	C43H66O5	0
12dgr204204[r]	#N/A	12dgr204204[r]	C43H68O5	0
cdp12dgr16018111Z[r]	#N/A	cdp12dgr16018111Z[r]	C46H83N3O15P2	0
pail16018111Z[r]	#N/A	1-Phosphatidyl-D-myo-inositol (1-hexadecanoyl,2-(11Z)-octadecenoyl, 16:0/18:1(11Z))	C43H81O13P	0
cdp12dgr1601819Z[r]	#N/A	cdp12dgr1601819Z[r]	C46H83N3O15P2	0
pail1601819Z[r]	#N/A	1-Phosphatidyl-D-myo-inositol (1-hexadecanoyl,2-(9Z)-octadecenoyl, 16:0/18:1(11Z))	C43H81O13P	0
cdp12dgr160161[r]	#N/A	cdp12dgr160161[r]	C44H79N3O15P2	0
pail160161[r]	#N/A	1-Phosphatidyl-D-myo-inositol (1-hexadecanoyl,2-hexadecenoyl, 16:0/16:1)	C41H77O13P	0
cdp12dgr161161[r]	#N/A	cdp12dgr161161[r]	C44H77N3O15P2	0
pail161161[r]	#N/A	1-Phosphatidyl-D-myo-inositol (1-hexadecenoyl,2-hexadecenoyl, 16:1/16:1)	C41H75O13P	0
dghs160161[r]	#N/A	dghs160161[r]	C39H73NO7	0
dgts160161[r]	#N/A	dgts160161[r]	C42H79NO7	0
dghs161161[r]	#N/A	dghs161161[r]	C39H71NO7	0
dgts161161[r]	#N/A	dgts161161[r]	C42H77NO7	0
dghs161205[r]	#N/A	dghs161205[r]	C43H71NO7	0
dgts161205[r]	#N/A	dgts161205[r]	C46H77NO7	0
dghs204205[r]	#N/A	dghs204205[r]	C47H73NO7	0
dgts204205[r]	#N/A	dgts204205[r]	C50H79NO7	0
dghs205205[r]	#N/A	dghs205205[r]	C47H71NO7	0
dgts205205[r]	#N/A	dgts205205[r]	C50H77NO7	0
pe205161[r]	#N/A	phosphatidylethanolamine (20:5/16:1)	C41H70NO8P	0
pe18018111Z[r]	#N/A	phosphatidylethanolamine (18:0/18:1(11Z))	C41H80NO8P	0
pe1801819Z[r]	MNXM146442	phosphatidylethanolamine (18:0/18:1(9Z))	C41H80NO8P	0
pe204183[r]	#N/A	phosphatidylethanolamine (20:4/18:3)	C43H72NO8P	0
pe205182[r]	#N/A	phosphatidylethanolamine (20:5/18:2)	C43H72NO8P	0
pe20518111Z[r]	#N/A	phosphatidylethanolamine (20:5/18:1(11Z))	C43H74NO8P	0
pe2051819Z[r]	#N/A	phosphatidylethanolamine (20:5/18:1(9Z))	C43H74NO8P	0
pe205180[r]	#N/A	phosphatidylethanolamine (20:5/18:0)	C43H76NO8P	0
pe205205[r]	#N/A	phosphatidylethanolamine (20:5/20:5)	C45H70NO8P	0
pe205204[r]	#N/A	phosphatidylethanolamine (20:5/20:4)	C45H72NO8P	0
pe204204[r]	#N/A	phosphatidylethanolamine (20:4/20:4)	C45H74NO8P	0
adp[r]	MNXM7	adp[r]	C10H12N5O10P2	-3
pe205161[e]	#N/A	phosphatidylethanolamine (20:5/16:1)	C41H70NO8P	0
pe204183[e]	#N/A	phosphatidylethanolamine (20:4/18:3)	C43H72NO8P	0
pe205182[e]	#N/A	phosphatidylethanolamine (20:5/18:2)	C43H72NO8P	0
pe20518111Z[e]	#N/A	phosphatidylethanolamine (20:5/18:1(11Z))	C43H74NO8P	0
pe2051819Z[e]	#N/A	phosphatidylethanolamine (20:5/18:1(9Z))	C43H74NO8P	0
pe205180[e]	#N/A	phosphatidylethanolamine (20:5/18:0)	C43H76NO8P	0
pe205205[e]	#N/A	phosphatidylethanolamine (20:5/20:5)	C45H70NO8P	0
pe205204[e]	#N/A	phosphatidylethanolamine (20:5/20:4)	C45H72NO8P	0
pe204204[e]	#N/A	phosphatidylethanolamine (20:4/20:4)	C45H74NO8P	0
pc161162[r]	#N/A	1-Phosphatidyl-choline (1-hexadecenoyl,2-hexadecadienoyl, 16:1/16:2)	C40H74NO8P	0
pc161161[r]	#N/A	1-Phosphatidyl-choline (1-hexadecenoyl,2-hexadecenoyl, 16:1/16:1)	C40H76NO8P	0
pc161160[r]	#N/A	1-Phosphatidyl-choline (1-hexadecenoyl,2-hexadecanoyl, 16:1/16:0)	C40H78NO8P	0
pc16218111Z[r]	#N/A	1-Phosphatidyl-choline (1-hexadecadienoyl,2-(11Z)-octadecenoyl, 16:1/18:1(11Z))	C42H78NO8P	0
pc1621819Z[r]	#N/A	1-Phosphatidyl-choline (1-hexadecadienoyl,2-(9Z)-octadecenoyl, 16:1/18:1(9Z))	C42H78NO8P	0
pc16118111Z[r]	#N/A	1-Phosphatidyl-choline (1-hexadecenoyl,2-(11Z)-octadecenoyl, 16:1/18:1(11Z))	C42H80NO8P	0
pc1611819Z[r]	#N/A	1-Phosphatidyl-choline (1-hexadecenoyl,2-(9Z)-octadecenoyl, 16:1/18:1(9Z))	C42H80NO8P	0
pc16018111Z[r]	#N/A	1-Phosphatidyl-choline (1-hexadecanoyl,2-(11Z)-octadecenoyl, 16:0/18:1(11Z))	C42H82NO8P	0
pc1601819Z[r]	#N/A	1-Phosphatidyl-choline (1-hexadecanoyl,2-(9Z)-octadecenoyl, 16:0/18:1(9Z))	C42H82NO8P	0
pc183182[r]	#N/A	1-Phosphatidyl-choline (1-linoleic acid,2-linolenic acid, 18:3/18:2)	C44H78NO8P	0
pc18318111Z[r]	#N/A	1-Phosphatidyl-choline (1-linoleic acid,2-(11Z)-octadecenoyl, 18:3/18:1(11Z))	C44H80NO8P	0
pc1831819Z[r]	#N/A	1-Phosphatidyl-choline (1-linoleic acid,2-(9Z)-octadecenoyl, 18:3/18:1(9Z))	C44H80NO8P	0
pc18218111Z[r]	#N/A	1-Phosphatidyl-choline (1-linolenic acid,2-(11Z)-octadecenoyl, 18:2/18:1(11Z))	C44H82NO8P	0
pc1821819Z[r]	#N/A	1-Phosphatidyl-choline (1-linolenic acid,2-(9Z)-octadecenoyl, 18:2/18:1(9Z))	C44H82NO8P	0
pc18111Z18111Z[r]	#N/A	1-Phosphatidyl-choline (1-(11Z)-octadecenoyl,2-(11Z)-octadecenoyl, 18:1(11Z)/18:1(11Z))	C44H84NO8P	0
pc1819Z18111Z[r]	#N/A	1-Phosphatidyl-choline (1-(9Z)-octadecenoyl,2-(11Z)-octadecenoyl, 18:1(9Z)/18:1(11Z))	C44H84NO8P	0
pc1819Z1819Z[r]	#N/A	1-Phosphatidyl-choline (1-(9Z)-octadecenoyl,2-(9Z)-octadecenoyl, 18:1(9Z)/18:1(9Z))	C44H84NO8P	0
tag140161161[r]	#N/A	tag140161161[r]	C49H90O6	0
tag140160161[r]	#N/A	tag140160161[r]	C49H92O6	0
tag140160160[r]	#N/A	tag140160160[r]	C49H94O6	0
tag161161161[r]	#N/A	tag161161161[r]	C51H92O6	0
tag140161182[r]	#N/A	tag140161182[r]	C51H92O6	0
tag160162161[r]	#N/A	tag160162161[r]	C51H92O6	0
tag161160161[r]	#N/A	tag161160161[r]	C51H94O6	0
tag160161160[r]	#N/A	tag160161160[r]	C51H96O6	0
tag140160205[r]	#N/A	tag140160205[r]	C53H92O6	0
tag161160182[r]	#N/A	tag161160182[r]	C53H96O6	0
tag16016118111Z[r]	#N/A	tag16016118111Z[r]	C53H98O6	0
tag1601611819Z[r]	#N/A	tag1601611819Z[r]	C53H98O6	0
tag160160182[r]	#N/A	tag160160182[r]	C53H98O6	0
tag16016018111Z[r]	#N/A	tag16016018111Z[r]	C53H100O6	0
tag1601601819Z[r]	#N/A	tag1601601819Z[r]	C53H100O6	0
tag160161205[r]	#N/A	tag160161205[r]	C55H94O6	0
tag160161204[r]	#N/A	tag160161204[r]	C55H96O6	0
tag160160205[r]	#N/A	tag160160205[r]	C55H96O6	0
accoa[r]	MNXM21	accoa[r]	C23H34N7O17P3S	-4
hco3[r]	MNXM60	hco3[r]	HCO3	-1
malACP[r]	MNXM184	malACP[r]	C3H3O3SR	0
actACP[r]	MNXM1223	actACP[r]	C4H5O2SR	0
acACP[h]	MNXM1269	acACP[h]	C2H3OSR	0
lnla[h]	#N/A	linoleate	C18H31O2	-1
lnlnca[h]	MNXM147029	linolenate	C18H29O2	-1
lnlncacoa[h]	MNXM994	alpha-Linolenoyl-CoA	C39H60N7O17P3S	-4
oicoa[h]	#N/A	3-oxo-icosatrienoyl-CoA	C41H62N7O18P3S	-4
rhicoa[h]	#N/A	3R-hydroxy-icosatrienoyl-CoA	C41H64N7O18P3S'	-4
it2ecoa[h]	#N/A	icosatrienoyl-2-enoyl-CoA	C41H62N7O17P3S'	-4
i111417tecoa[h]	#N/A	(11Z,14Z,17Z)-icosa-11,14,17-trienoyl-CoA	C41H64N7O17P3S'	-4
i111417te[h]	#N/A	(11Z,14Z,17Z)-icosatrienoate	C20H33O2	-1
ictt[h]	#N/A	icosatetraenoate	C20H31O2	-1
epa[h]	#N/A	icosapentaenoate	C20H29O2	-1
lnlncg[h]	MNXM3995	gamma-linolenic acid	C18H29O2	-1
lnlncgcoa[h]	MNXM837	gamma-linolenoyl-CoA	C39H60N7O17P3S	-4
odhglcoa[h]	#N/A	3-oxo-dihomo gamma linolenoyl-CoA	C41H62N7O18P3S	-4
rhdhglnlncoa[h]	#N/A	3R-hydroxy-dihomo gamma linolenoyl-CoA	C41H64N7O18P3S	-4
ictcoa[h]	#N/A	(2E,8Z,11Z,14Z)-icosatetraenoyl-Coa	C41H62N7O17P3S	-4
dhglnlacoa[h]	#N/A	di-homo-gamma-linolenoyl-CoA	C41H64N7O17P3S	-4
dhglnln[h]	#N/A	dihomo gamma-linolenate	C20H33O2	-1
arch[h]	#N/A	arachidonate	C20H31O2	-1
btcoa[h]	MNXM233	btcoa[h]	C25H38N7O17P3S	-4
3ohcoa[h]	MNXM717	3ohcoa[h]	C27H40N7O18P3S	-4
hxcoa[h]	MNXM553	hxcoa[h]	C27H42N7O17P3S	-4
3oocoa[h]	MNXM706	3oocoa[h]	C29H44N7O18P3S	-4
occoa[h]	MNXM342	occoa[h]	C29H46N7O17P3S	-4
3odcoa[h]	MNXM677	3odcoa[h]	C31H48N7O18P3S	-4
dcacoa[h]	MNXM486	dcacoa[h]	C31H50N7O17P3S	-4
3oddcoa[h]	MNXM705	3oddcoa[h]	C33H52N7O18P3S	-4
ddcacoa[h]	MNXM363	ddcacoa[h]	C33H54N7O17P3S	-4
3otdcoa[h]	MNXM707	3otdcoa[h]	C35H56N7O18P3S	-4
tdcoa[h]	MNXM224	tdcoa[h]	C35H58N7O17P3S	-4
3ohdcoa[h]	MNXM738	3ohdcoa[h]	C37H60N7O18P3S	-4
hx2coa[h]	MNXM753	hx2coa[h]	C27H40N7O17P3S	-4
oc2coa[h]	MNXM784	oc2coa[h]	C29H44N7O17P3S	-4
dc2coa[h]	MNXM580	dc2coa[h]	C31H48N7O17P3S	-4
dd2coa[h]	MNXM642	dd2coa[h]	C33H52N7O17P3S	-4
td2coa[h]	MNXM654	td2coa[h]	C35H56N7O17P3S	-4
hdd2coa[h]	MNXM581	hdd2coa[h]	C37H60N7O17P3S	-4
hdcacoa[h]	#N/A	hexadecanoyl-CoA	C37H62N7O17P3S	-4
3hhcoa[h]	MNXM757	3hhcoa[h]	C27H42N7O18P3S	-4
3hocoa[h]	MNXM766	3hocoa[h]	C29H46N7O18P3S	-4
3hdcoa[h]	MNXM674	3hdcoa[h]	C31H50N7O18P3S	-4
3hddcoa[h]	MNXM733	3hddcoa[h]	C33H54N7O18P3S	-4
3htdcoa[h]	MNXM767	3htdcoa[h]	C35H58N7O18P3S	-4
3hhdcoa[h]	MNXM825	3hhdcoa[h]	C37H62N7O18P3S	-4
aacoa[h]	MNXM133	Acetoacetyl-CoA	C25H36N7O18P3S	-4
b2coa[h]	MNXM214	b2coa[h]	C25H36N7O17P3S	-4
3hbcoa[h]	MNXM446	(S)-3-Hydroxybutanoyl-CoA	C25H38N7O18P3S	-4
3oodcoa[h]	MNXM513	3-Oxooctadecanoyl-CoA	C39H64N7O18P3S	-4
3hodcoa[h]	MNXM1309	3-Hydroxyoctadecanoyl-CoA	C39H66N7O18P3S	-4
od2coa[h]	MNXM954	(2E)-Octadecenoyl-CoA	C39H64N7O17P3S	-4
ocdccoa[h]	MNXM145912	Stearoyl-CoA	C39H66N7O17P3S	-4
hdcecoa[h]	#N/A	(9Z)-hexadecenoyl-CoA	C37H58N7O17P3S	-4
epacoa[h]	#N/A	icosapentanoyl-CoA	C41H60N7O17P3S	-4
archcoa[h]	#N/A	arachidonoyl-CoA	C41H62N7O17P3S	-4
tdg3p[h]	#N/A	tetradecanoyl-glycerol-3-phosphate	C17H33O7P	-2
hdceg3p[h]	#N/A	hexadecenoyl-glycerol-3-phosphate	C19H35O7P	-2
ocdcecoa[h]	MNXM145583	(11Z)-octadecenoyl-coa	C39H64N7O17P3S	-4
ocdce9coa[h]	MNXM686	(9Z)-octadecenoyl-coa	C39H64N7O17P3S	-4
lnlccoa[h]	MNXM638	linoleic coenzyme A	C39H62N7O17P3S	-4
lnlag3p[h]	#N/A	linolenoyl-glycerol-3-phosphate	C21H37O7P	-2
alnlag3p[h]	#N/A	alpha-linolenoyl-glycerol-3-phosphate	C21H35O7P	-2
dhglnlag3p[h]	#N/A	di-homo-gamma-linolenoyl-glycerol-3-phosphate	C23H39O7P	-2
arag3p[h]	#N/A	arachidonate-glycerol-3-phosphate	C23H37O7P	-2
epag3p[h]	#N/A	icosapentanoyl-glycerol-3-phosphate	C23H35O7P	-2
tdceACP[h]	#N/A	tetradecenoyl-acp	C14H25OSR	0
tdcecoa[h]	#N/A	tetradecenoyl-CoA	C35H56N7O17P3S	-4
hdcdecoa[h]	#N/A	Hexadecadienoyl-CoA	C37H58N7O17P3S	-4
hdcdeg3p[h]	#N/A	hexadecadienoyl-glycerol-3-phosphate	C19H33O7P	-2
pa140161[h]	#N/A	1-tetradecanoyl,2-hexadecenoyl-sn-glycerol 3-phosphate	C33H61O8P	-2
12dgr140161[h]	#N/A	1,2-Diacyl-sn-glycerol (1-tetradecanoyl,2-hexadecenoyl, 14:0/16:1)	C33H62O5	0
pa140160[h]	#N/A	1-tetradecanoyl,2-hexadecanoyl-sn-glycerol 3-phosphate	C33H63O8P	-2
12dgr140160[h]	#N/A	1,2-Diacyl-sn-glycerol (1-tetradecanoyl,2-hexadecanoyl, 14:0/16:0)	C33H64O5	0
pa161161[h]	#N/A	1-hexadecenoyl,2-hexadecenoyl-sn-glycerol 3-phosphate	C35H63O8P	-2
12dgr161161[h]	#N/A	1,2-Diacyl-sn-glycerol (1-hexadecenoyl,2-hexadecenoyl, 16:1/16:1)	C35H64O5	0
pa160162[h]	#N/A	1-hexadecanoyl,2-hexadecadienoyl-sn-glycerol 3-phosphate	C35H63O8P	-2
12dgr160162[h]	#N/A	1,2-Diacyl-sn-glycerol (1-hexadecanoyl,2-hexadecadienoyl, 16:0/16:2)	C35H64O5	0
pa161160[h]	#N/A	1-hexadecenoyl,2-hexadecanoyl-sn-glycerol 3-phosphate	C35H65O8P	-2
12dgr161160[h]	#N/A	1,2-Diacyl-sn-glycerol (1-hexadecenoyl,2-hexadecanoyl, 16:1/16:0)	C35H66O5	0
pa160161[h]	#N/A	1-hexadecanoyl,2-hexadecenoyl-sn-glycerol 3-phosphate	C35H65O8P	-2
12dgr160161[h]	#N/A	1,2-Diacyl-sn-glycerol (1-hexadecanoyl,2-hexadecenoyl, 16:0/16:1)	C35H66O5	0
pa160160[h]	#N/A	1-hexadecanoyl,2-hexadecanoyl-sn-glycerol 3-phosphate	C35H67O8P	-2
12dgr160160[h]	#N/A	1,2-Diacyl-sn-glycerol (1-hexadecanoyl,2-hexadecanoyl, 16:0/16:0)	C35H68O5	0
12dgr205205[h]	#N/A	1,2-Diacyl-sn-glycerol (1-eicosapentanoyl,2-eicosapentanoyl, 20:5/20:5)	C43H64O5	0
mgdg205205[h]	#N/A	Monogalactosyldiacylglycerol (1-eicosapentanoyl,2-eicosapentanoyl, 20:5/20:5)	C49H74O10	0
12dgr205160[h]	#N/A	1,2-Diacyl-sn-glycerol (1-eicosapentanoyl,2-hexadecanoyl, 20:5/16:0)	C39H66O5	0
mgdg205160[h]	#N/A	Monogalactosyldiacylglycerol (1-eicosapentanoyl,2-hexadecanoyl, 20:5/16:0)	C45H76O10	0
12dgr205140[h]	#N/A	1,2-Diacyl-sn-glycerol (1-eicosapentanoyl,2-tetradecanoyl, 20:5/14:0)	C37H62O5	0
mgdg205140[h]	#N/A	Monogalactosyldiacylglycerol (1-eicosapentanoyl,2-tetradecanoyl, 20:5/14:0)	C43H72O10	0
mgdg161160[h]	#N/A	Monogalactosyldiacylglycerol (1-hexadecenoyl,2-hexadecanoyl, 16:1/16:0)	C41H76O10	0
pa205205[h]	#N/A	1-eicosapentanoyl,2-eicosapentanoyl-sn-glycerol 3-phosphate	C43H63O8P	-2
pa205160[h]	#N/A	1-eicosapentanoyl,2-hexadecanoyl-sn-glycerol 3-phosphate	C39H65O8P	-2
pa205140[h]	#N/A	1-eicosapentanoyl,2-tetradecanoyl-sn-glycerol 3-phosphate	C37H61O8P	-2
dgdg161160[h]	#N/A	Digalactosyldiacylglycerol (1-hexadecenoyl,2-hexadecanoyl, 16:1/16:0)	C47H86O15	0
dgdg205140[h]	#N/A	Digalactosyldiacylglycerol (1-eicosapentanoyl,2-tetradecanoyl, 20:5/14:0)	C49H82O15	0
dgdg205160[h]	#N/A	Digalactosyldiacylglycerol (1-eicosapentanoyl,2-hexadecanoyl, 20:5/16:0)	C51H86O15	0
mgdg205161[h]	#N/A	Monogalactosyldiacylglycerol (1-eicosapentanoyl,2-hexadecenoyl, 20:5/16:1)	C45H74O10	0
dgdg205161[h]	#N/A	Digalactosyldiacylglycerol (1-eicosapentanoyl,2-hexadecenoyl, 20:5/16:1)	C51H84O15	0
12dgr205161[h]	#N/A	1,2-Diacyl-sn-glycerol (1-eicosapentanoyl,2-hexadecadienoyl, 20:5/16:1)	C39H64O5	0
pa205161[h]	#N/A	1-eicosapentanoyl,2-hexadecenoyl-sn-glycerol 3-phosphate	C39H63O8P	-2
dghs160161[h]	#N/A	dghs160161[h]	C39H73NO7	0
dgts160161[h]	#N/A	dgts160161[h]	C42H79NO7	0
dghs161161[h]	#N/A	dghs161161[h]	C39H71NO7	0
dgts161161[h]	#N/A	dgts161161[h]	C42H77NO7	0
dghs161205[h]	#N/A	dghs161205[h]	C43H71NO7	0
dgts161205[h]	#N/A	dgts161205[h]	C46H77NO7	0
dghs204205[h]	#N/A	dghs204205[h]	C47H73NO7	0
dgts204205[h]	#N/A	dgts204205[h]	C50H79NO7	0
dghs205205[h]	#N/A	dghs205205[h]	C47H71NO7	0
dgts205205[h]	#N/A	dgts205205[h]	C50H77NO7	0
12dgr161205[h]	#N/A	1,2-Diacyl-sn-glycerol (1-hexadecenoyl,2-eicosapentanoyl, 16:1/20:5)	C39H64O5	0
12dgr204205[h]	#N/A	1,2-Diacyl-sn-glycerol (1-arachidonic acid,2-eicosapentanoyl, 20:4/20:5)	C43H66O5	0
pa161205[h]	#N/A	1-hexadecenoyl,2-eicosapentanoyl-sn-glycerol 3-phosphate	C39H63O8P	-2
pa204205[h]	#N/A	1-arachidonic acid,2-eicosapentanoyl-sn-glycerol 3-phosphate	C43H65O8P	-2
met-L[h]	MNXM61	L-methionine	C5H11NO2S	0
sqdg160160[h]	#N/A	Sulfoquinovosyldiacylglycerol (1-hexadecanoyl,2-hexadecanoyl, 16:0/16:0)	C41H77O12S	-1
sqdg161161[h]	#N/A	Sulfoquinovosyldiacylglycerol (1-hexadecenoyl,2-hexadecenoyl, 16:1/16:1)	C41H73O12S	-1
12dgr160140[h]	#N/A	1,2-Diacyl-sn-glycerol (1-hexadecanoyl,2-tetradecanoyl, 16:0/14:0)	C33H64O5	0
sqdg160140[h]	#N/A	Sulfoquinovosyldiacylglycerol (1-hexadecanoyl,2-tetradecanoyl, 16:0/14:0)	C39H73O12S	-1
12dgr160141[h]	#N/A	1,2-Diacyl-sn-glycerol (1-hexadecanoyl,2-tetradecenoyl, 16:0/14:1)	C33H62O5	0
sqdg160141[h]	#N/A	Sulfoquinovosyldiacylglycerol (1-hexadecanoyl,2-tetradecenoyl, 16:0/14:1)	C39H71O12S	-1
pa160140[h]	#N/A	1-hexadecanoyl,2-tetradecanoyl-sn-glycerol 3-phosphate	C33H63O8P	-2
pa160141[h]	#N/A	1-hexadecanoyl,2-tetradecenoyl-sn-glycerol 3-phosphate	C33H61O8P	-2
pa161162[h]	#N/A	1-hexadecenoyl,2-hexadecadienoyl-sn-glycerol 3-phosphate	C35H61O8P	-2
12dgr161162[h]	#N/A	1,2-Diacyl-sn-glycerol (1-tetradecanoyl,2-hexadecanoyl, 16:1/16:2)	C35H62O5	0
pa16218111Z[h]	#N/A	1-hexadecadienoyl,2-(11Z)-octadecenoyl-sn-glycerol 3-phosphate	C37H65O8P	-2
12dgr16218111Z[h]	#N/A	1,2-Diacyl-sn-glycerol (1-hexadecadienoyl,2-(11Z)-octadecenoyl, 16:2/18:1(11Z))	C37H66O5	0
pa1621819Z[h]	#N/A	1-hexadecadienoyl,2-(9Z)-octadecenoyl-sn-glycerol 3-phosphate	C37H65O8P	-2
12dgr1621819Z[h]	#N/A	1,2-Diacyl-sn-glycerol (1-hexadecadienoyl,2-(9Z)-octadecenoyl, 16:2/18:1(9Z))	C37H66O5	0
pa16118111Z[h]	#N/A	1-hexadecenoyl,2-(11Z)-octadecenoyl-sn-glycerol 3-phosphate	C37H67O8P	-2
12dgr16118111Z[h]	#N/A	1,2-Diacyl-sn-glycerol (1-hexadecenoyl,2-(11Z)-octadecenoyl, 16:1/18:1(11Z))	C37H68O5	0
pa1611819Z[h]	#N/A	1-hexadecenoyl,2-(9Z)-octadecenoyl-sn-glycerol 3-phosphate	C37H67O8P	-2
12dgr1611819Z[h]	#N/A	1,2-Diacyl-sn-glycerol (1-tetradecanoyl,2-hexadecanoyl, 16:1/18:1(9Z))	C37H68O5	0
pa16018111Z[h]	MNXM145834	1-hexadecanoyl,2-(11Z)-octadecenoyl-sn-glycerol 3-phosphate	C37H69O8P	-2
12dgr16018111Z[h]	MNXM145578	1,2-Diacyl-sn-glycerol (1-hexadecanoyl,2-(11Z)-octadecenoyl, 16:0/18:1(11Z))	C37H70O5	0
pa1601819Z[h]	MNXM145699	pa1601819Z[h]	C37H69O8P	-2
12dgr1601819Z[h]	MNXM145574	12dgr1601819Z[h]	C37H70O5	0
pa183182[h]	#N/A	1-linoleic acid,2-linolenic acid-sn-glycerol 3-phosphate	C39H65O8P	-2
12dgr183182[h]	#N/A	1,2-Diacyl-sn-glycerol (1-linoleic acid,2-linolenic acid, 18:3/18:2)	C39H66O5	0
pa18318111Z[h]	#N/A	1-linoleic acid,2-(11Z)-octadecenoyl-sn-glycerol 3-phosphate	C39H67O8P	-2
12dgr18318111Z[h]	#N/A	1,2-Diacyl-sn-glycerol (1-linoleic acid,2-(11Z)-octadecenoyl, 18:3/18:1(11Z))	C39H68O5	0
pa1831819Z[h]	#N/A	1-linoleic acid,2-(9Z)-octadecenoyl-sn-glycerol 3-phosphate	C39H67O8P	-2
12dgr1831819Z[h]	#N/A	1,2-Diacyl-sn-glycerol (1-linoleic acid,2-(9Z)-octadecenoyl, 18:3/18:1(9Z))	C39H68O5	0
pa18218111Z[h]	#N/A	1-linolenic acid,2-(11Z)-octadecenoyl-sn-glycerol 3-phosphate	C39H69O8P	-2
12dgr18218111Z[h]	#N/A	1,2-Diacyl-sn-glycerol (1-linolenic acid,2-(11Z)-octadecenoyl, 18:2/18:1(11Z))	C39H70O5	0
pa1821819Z[h]	#N/A	1-linolenic acid,2-(9Z)-octadecenoyl-sn-glycerol 3-phosphate	C39H69O8P	-2
12dgr1821819Z[h]	#N/A	1,2-Diacyl-sn-glycerol (1-linolenic acid,2-(11Z)-octadecenoyl, 18:2/18:1(9Z))	C39H70O5	0
pa18111Z18111Z[h]	MNXM145833	1-(11Z)-octadecenoyl,2-(11Z)-octadecenoyl-sn-glycerol 3-phosphate	C39H71O8P	-2
12dgr18111Z18111Z[h]	MNXM145577	1,2-Diacyl-sn-glycerol (1-(11Z)-octadecenoyl,2-(11Z)-octadecenoyl, 18:1/18:1)	C39H72O5	0
pa1819Z18111Z[h]	MNXM145697	pa1819Z18111Z[h]	C39H71O8P	-2
12dgr1819Z18111Z[h]	MNXM145573	12dgr1819Z18111Z[h]	C39H72O5	0
pa1819Z1819Z[h]	MNXM145676	pa1819Z1819Z[h]	C39H71O8P	-2
12dgr1819Z1819Z[h]	MNXM145565	12dgr1819Z1819Z[h]	C39H72O5	0
ethamp[h]	MNXM187	ethanolamine phosphate	C2H7NO4P	-1
methamp[h]	#N/A	N-methylethanolamine-phosphate	C3H9NO4P	-1
dmethamp[h]	#N/A	N-dimethylethanolamine-phosphate	C4H11NO4P	-1
cholp[h]	MNXM229	choline-phosphate	C5H13NO4P	-1
cdp12dgr160161[h]	#N/A	cdp12dgr160161[h]	C44H79N3O15P2	0
cdp12dgr161161[h]	#N/A	cdp12dgr161161[h]	C44H77N3O15P2	0
pgp160205[h]	#N/A	pgp160205[h]	C42H74O13P2	0
pg160205[h]	#N/A	pg160205[h]	C42H73O10P	0
pgp160161[h]	#N/A	pgp160161[h]	C38H74O13P2	0
pg160161[h]	#N/A	pg160161[h]	C38H73O10P	0
cdp12dgr160205[h]	#N/A	cdp12dgr160205[h]	C48H79N3O15P2	0
pa160205[h]	#N/A	1-hexadecanoyl,2-eicosapentanoyl-sn-glycerol 3-phosphate	C39H65O8P	-2
cdpea[h]	MNXM449	CDPethanolamine	C11H19N4O11P2	-1
pa18018111Z[h]	#N/A	1-octadecanoyl,2-(11Z)-octadecenoyl-sn-glycerol 3-phosphate	C39H73O8P	-2
12dgr18018111Z[h]	#N/A	1,2-Diacyl-sn-glycerol (1-octadecanoyl,2-(11Z)-octadecenoyl, 18:0/18:1(11Z))	C39H74O5	0
pa1801819Z[h]	MNXM145678	pa1801819Z[h]	C39H73O8P	-2
12dgr1801819Z[h]	MNXM145575	12dgr1801819Z[h]	C39H74O5	0
pa204183[h]	#N/A	1-arachidonic acid,2-linoleic acid-sn-glycerol 3-phosphate	C41H65O8P	-2
12dgr204183[h]	#N/A	1,2-Diacyl-sn-glycerol (1-arachidonic acid,2-linoleic acid, 20:4/18:3)	C41H66O5	0
pa205182[h]	#N/A	1-eicosapentanoyl,2-linolenic acid-sn-glycerol 3-phosphate	C41H65O8P	-2
12dgr205182[h]	#N/A	1,2-Diacyl-sn-glycerol (1-eicosapentanoyl,2-linolenic acid, 20:5/18:2)	C41H66O5	0
pa20518111Z[h]	#N/A	1-eicosapentanoyl,2-(11Z)-octadecenoyl-sn-glycerol 3-phosphate	C41H67O8P	-2
12dgr20518111Z[h]	#N/A	1,2-Diacyl-sn-glycerol (1-eicosapentanoyl,2-(11Z)-octadecenoyl, 20:5/18:1(11Z))	C41H68O5	0
pa2051819Z[h]	#N/A	1-eicosapentanoyl,2-(9Z)-octadecenoyl-sn-glycerol 3-phosphate	C41H67O8P	-2
12dgr2051819Z[h]	#N/A	1,2-Diacyl-sn-glycerol (1-eicosapentanoyl,2-(9Z)-octadecenoyl, 20:5/18:1(9Z))	C41H68O5	0
pa205180[h]	#N/A	1-eicosapentanoyl,2-octadecanoyl-sn-glycerol 3-phosphate	C41H69O8P	-2
12dgr205180[h]	#N/A	1,2-Diacyl-sn-glycerol (1-eicosapentanoyl,2-octadecanoyl, 20:5/18:0)	C41H70O5	0
pa205204[h]	#N/A	1-eicosapentanoyl,2-arachidonic acid-sn-glycerol 3-phosphate	C43H65O8P	-2
12dgr205204[h]	#N/A	1,2-Diacyl-sn-glycerol (1-eicosapentanoyl,2-arachidonic acid, 20:5/20:4)	C43H66O5	0
pa204204[h]	#N/A	1-arachidonic acid,2-arachidonic acid-sn-glycerol 3-phosphate	C43H67O8P	-2
12dgr204204[h]	#N/A	1,2-Diacyl-sn-glycerol (1-arachidonic acid,2-arachidonic acid, 20:4/20:4)	C43H68O5	0
tag140161161[l]	#N/A	tag140161161[l]	C49H90O6	0
tag140160161[l]	#N/A	tag140160161[l]	C49H92O6	0
tag140160160[l]	#N/A	tag140160160[l]	C49H94O6	0
tag161161161[l]	#N/A	tag161161161[l]	C51H92O6	0
tag140161182[l]	#N/A	tag140161182[l]	C51H92O6	0
tag160162161[l]	#N/A	tag160162161[l]	C51H92O6	0
tag161160161[l]	#N/A	tag161160161[l]	C51H94O6	0
tag160161160[l]	#N/A	tag160161160[l]	C51H96O6	0
tag140160205[l]	#N/A	tag140160205[l]	C53H92O6	0
tag161160182[l]	#N/A	tag161160182[l]	C53H96O6	0
tag16016118111Z[l]	#N/A	tag16016118111Z[l]	C53H98O6	0
tag1601611819Z[l]	#N/A	tag1601611819Z[l]	C53H98O6	0
tag160160182[l]	#N/A	tag160160182[l]	C53H98O6	0
tag16016018111Z[l]	#N/A	tag16016018111Z[l]	C53H100O6	0
tag1601601819Z[l]	#N/A	tag1601601819Z[l]	C53H100O6	0
tag160161205[l]	#N/A	tag160161205[l]	C55H94O6	0
tag160161204[l]	#N/A	tag160161204[l]	C55H96O6	0
tag160160205[l]	#N/A	tag160160205[l]	C55H96O6	0
1agpe180[r]	MNXM32694	1agpe180[r]	C23H48NO7P	0
pe1801819Z[h]	MNXM146442	pe1801819Z[h]	C41H80NO8P	0
1agpe180[h]	MNXM32694	1-Acyl-sn-glycero-3-phosphoethanolamine (18:0)	C23H48NO7P	0
pe18018111Z[h]	#N/A	pe18018111Z[h]	C41H80NO8P	0
1agpe205[h]	#N/A	1-Acyl-sn-glycero-3-phosphoethanolamine (20:5)	C25H42NO7P	0
pe205161[h]	#N/A	pe205161[h]	C41H70NO8P	0
1agpe204[h]	#N/A	1-Acyl-sn-glycero-3-phosphoethanolamine (20:4)	C25H44NO7P	0
pe204183[h]	#N/A	pe204183[h]	C43H72NO8P	0
pe205182[h]	#N/A	pe205182[h]	C43H72NO8P	0
pe20518111Z[h]	#N/A	pe20518111Z[h]	C43H74NO8P	0
pe2051819Z[h]	#N/A	pe2051819Z[h]	C43H74NO8P	0
pe205180[h]	#N/A	pe205180[h]	C43H76NO8P	0
pe205205[h]	#N/A	pe205205[h]	C45H70NO8P	0
pe205204[h]	#N/A	pe205204[h]	C45H72NO8P	0
pe204204[h]	#N/A	pe204204[h]	C45H74NO8P	0
mag140[h]	#N/A	1-monoacylglycerol (14:0)	C17H34O4	0
mag160[h]	MNXM147358	1-monoacylglycerol (16:0)	C19H38O4	0
12dgr160[h]	MNXM3132	12dgr160[h]	C35H68O5	0
mag161[h]	#N/A	1-monoacylglycerol (16:1)	C19H36O4	0
mag162[h]	#N/A	1-monoacylglycerol (16:2)	C19H34O4	0
mag180[h]	MNXM147679	1-monoacylglycerol (18:0)	C21H42O4	0
12dgr18111Z160[h]	MNXM147342	12dgr18111Z160[h]	C37H70O5	0
mag181[h]	#N/A	1-monoacylglycerol (18:1)	C21H40O4	0
12dgr18111Z1819Z[h]	MNXM145566	12dgr18111Z1819Z[h]	C39H72O5	0
12dgr1819Z160[h]	MNXM146745	12dgr1819Z160[h]	C37H70O5	0
12dgr1819Z1619Z[h]	MNXM147343	12dgr1819Z1619Z[h]	C37H68O5	0
mag182[h]	#N/A	1-monoacylglycerol (18:2)	C21H38O4	0
mag183[h]	#N/A	1-monoacylglycerol (18:3)	C21H36O4	0
mag204[h]	#N/A	1-monoacylglycerol (20:4)	C23H38O4	0
mag205[h]	#N/A	1-monoacylglycerol (20:5)	C23H36O4	0
pa160[h]	MNXM17312	pa160[h]	C35H67O8P	-2
pa18111Z160[h]	MNXM145696	pa18111Z160[h]	C37H69O8P	-2
pa1819Z160[h]	MNXM145698	pa1819Z160[h]	C37H69O8P	-2
pa1819Z1619Z[h]	MNXM147356	pa1819Z1619Z[h]	C37H67O8P	-2
dgdg205205[h]	#N/A	Digalactosyldiacylglycerol (1-eicosapentanoyl,2-eicosapentanoyl, 20:5/20:5)	C55H84O15	0
g3pe[h]	MNXM368	sn-Glycero-3-phosphoethanolamine	C5H14NO6P	0
mag18111Z[h]	MNXM147359	1-monoacylglycerol (18:1(11))	C21H40O4	0
mag1819Z[h]	MNXM147360	1-monoacylglycerol (18:1(9))	C21H40O4	0
pe18018111Z[e]	#N/A	pe18018111Z[e]	C41H80NO8P	0
pe1801819Z[e]	MNXM146442	pe1801819Z[e]	C41H80NO8P	0
pg160205[e]	#N/A	pg160205[e]	C42H73O10P	0
pg160161[e]	#N/A	pg160161[e]	C38H73O10P	0
pgp160205[e]	#N/A	pgp160205[e]	C42H74O13P2	0
pgp160161[e]	#N/A	pgp160161[e]	C38H74O13P2	0
pe205183[h]	#N/A	pe205183[h]	C43H70NO8P	0
tag140161161[h]	#N/A	phosphatidylethanolamine (14:0/16:1/16:1)	C49H90O6	0
tag140160161[h]	#N/A	phosphatidylethanolamine (14:0/16:0/16:1)	C49H92O6	0
tag140160160[h]	#N/A	phosphatidylethanolamine (14:0/16:0/16:0)	C49H94O6	0
tag161161161[h]	#N/A	phosphatidylethanolamine (16:1/16:1/16:1)	C51H92O6	0
tag140161182[h]	#N/A	phosphatidylethanolamine (14:0/16:1/18:2)	C51H92O6	0
tag160162161[h]	#N/A	phosphatidylethanolamine (16:0/16:2/16:1)	C51H92O6	0
tag161160161[h]	#N/A	phosphatidylethanolamine (16:1/16:0/16:1)	C51H94O6	0
tag160161160[h]	#N/A	phosphatidylethanolamine (16:0/16:1/16:0)	C51H96O6	0
tag140160205[h]	#N/A	phosphatidylethanolamine (14:0/16:0/20:5)	C53H92O6	0
tag161160182[h]	#N/A	phosphatidylethanolamine (16:1/16:0/18:2)	C53H96O6	0
tag16016118111Z[h]	#N/A	phosphatidylethanolamine (16:0/16:1/18:1(11))	C53H98O6	0
tag1601611819Z[h]	#N/A	phosphatidylethanolamine (16:0/16:1/18:1(9))	C53H98O6	0
pa18111Z1819Z[h]	MNXM145677	pa18111Z1819Z[h]	C39H71O8P	-2
tag160160182[h]	#N/A	phosphatidylethanolamine (16:0/16:0/18:2)	C53H98O6	0
tag16016018111Z[h]	#N/A	phosphatidylethanolamine (16:0/16:0/18:1(11))	C53H100O6	0
tag1601601819Z[h]	#N/A	phosphatidylethanolamine (16:0/16:0/18:1(9))	C53H100O6	0
tag160161205[h]	#N/A	phosphatidylethanolamine (16:0/16:1/20:5)	C55H94O6	0
tag160161204[h]	#N/A	phosphatidylethanolamine (16:0/16:1/20:4)	C55H96O6	0
tag160160205[h]	#N/A	phosphatidylethanolamine (16:0/16:0/20:5)	C55H96O6	0
etha[h]	MNXM218	ethanolamine	C2H8NO	1
2ahethmpp[m]	MNXM1705	2-(alpha-Hydroxyethyl)thiamine diphosphate	C14H20N4O8P2S	0
