# Supplementary material for: Reconstruction of the microalga Nannochloropsis salina genome-scale metabolic model with applications to lipid production
Source: BMC Syst Biol. 2017 Jul 4;11:66. doi: 10.1186/s12918-017-0441-1 (PMC5496344; doi:10.1186/s12918-017-0441-1)
Supplement: Supplementary file 4 — Extra tables and figures. Tables and figures with details on model reconstruction and analysis. (XLSX 484 kb) [file 12918_2017_441_MOESM4_ESM.xlsx]

## Sheet: Contents
S1	Lipid composition of iNS1274 biomass functions
S2	Growth curves of N. salina growing on different nitrogen sources
S3	Flux variability analysis results for iNS1274 and iRC1080

## Sheet: S1
S1: Lipid fatty acid composition of the biomass functions of iNS1274 for nitrogen-replete and nitrogen-deplete growth conditions. Values were taken from (Li et al., 2014) where lipid compositions of N. oceanica under both conditions were experimentally measured.
	Biomass composition [micromol/gDW]
Lipid	Nitrogen -replete	Nitrogene-deplete
TAG 46:2 (14:0/16:1/16:1)	0.126209	2.59627
TAG 46:1 (14:0/16:0/16:1)	0.175842	17.8071
TAG 46:0 (14:0/16:0/16:0)	0.00558528	4.73411
TAG 48:3 (16:1/16:1/16:1)	0.176963	0.982075
TAG 48:3 (14:0/16:1/18:2)	0.106042	0.560853
TAG 48:3 (16:0/16:2/16:1)	0	0.890241
TAG 48:2 (16:1/16:0/16:1)	0.591394	65.0012
TAG 48:1 (16:0/16:1/16:0)	0.607918	184.681
TAG 50:5 (14:0/16:0/20:5)	3.03325	3.03325
TAG 50:3 (16:1/16:0/18:2)	0.0335634	14.1948
TAG 50:2 (16:0/16:1/18:1)	0.0994028	89.2884
TAG 50:2 (16:0/16:0/18:2)	0.00871235	4.30286
TAG 50:1 (16:0/16:0/18:1)	0.111657	85.856
TAG 52:6 (16:0/16:1/20:5)	0.075996	10.3329
TAG 52:5 (16:0/16:1/20:4)	0	6.81015
TAG 52:5 (16:0/16:0/20:5)	0	3.09743
DGDG 32:1 (16:1/16:0)	3.9592	0
DGDG 34:5 (20:5/14:0)	0.102868	0
DGDG 36:5 (20:5/16:0)	1.92375	1.21734
DGDG 36:6 (20:5/16:1)	3.90237	1.42602
MGDG 40:10 (20:5/20:5)	10.7976	2.11983
MGDG 36:5 (20:5/16:0)	4.17497	1.17806
MGDG 34:5 (20:5/14:0)	16.8165	2.28155
MGDG 32:1 (16:1/16:0)	4.8469	0.32021
DGTS (16:0/16:1)	0	0.138467
DGTS (16:1/16:1)	0.42581	0
DGTS (16:1/20:5)	1.45591	0
DGTS (20:4/20:5)	0.555066	0.244145
DGTS (20:5/20:5)	3.26618	2.30451
PI 34:1 (16:0/18:1)	0	0.310114
PI 32:1 (16:0/16:1)	8.70027	3.10659
PI 32:2 (16:1/16:1)	8.70027	3.10659
PG 36:5 (16:0/20:5)	28.1605	3.20211
PG 32:1 (16:0/16:1)	3.2155	1.53667
SQDG 32:0 (16:0/16:0)	2.0912	0.566917
SQDG 32:1 (16:0/16:1)	20.576	9.76865
SQDG 30:0 (16:0/14:0)	3.35025	1.39656
SQDG 30:1 (16:0/14:1)	0.932422	0.150444
PC 32:3 (16:1/16:2)	1.60003	0.294448
PC 32:2 (16:1/16:1)	5.60529	0.434009
PC 32:1 (16:1/16:0)	1.85898	0.517432
PC 34:3 (16:2/18:1)	5.85126	1.51409
PC 34:2 (16:1/18:1)	3.35432	4.09456
PC 34:1 (16:0/18:1)	0.496371	2.70641
PC 36:5 (18:3/18:2)	1.52222	0.740449
PC 36:4 (18:3/18:1)	1.12551	0.692843
PC 36:3 (18:2/18:1)	0.58767	0.978873
PC 36:2 (18:1/18:1)	0.325389	1.03078
PE 36:6 (20:5/16:1)	0.555735	0.407354
PE 36:1 (18:0/18:1)	0.415326	0.411322
PE 38:7 (20:4/18:3 20:5/18:2)	0.475776	0.419099
PE 38:6 (20:5/18:1)	0.471283	0.440801
PE 38:5 (20:5/18:0)	0.432417	0.460986
PE 40:10 (20:5/20:5)	0.505891	0.452392
PE 40:9 (20:5/20:4)	0.692814	0.822927
PE 40:8 (20:4/20:4)	0.744228	1.36916

## Sheet: S2
S3: Growth curves of N. salina on media containing nitrate, ammonium or urea as sole nitrogen source.

## Sheet: S3
S4: Flux variability analysis results for iNS1274, iRC1080, iLB1027 and iCZ843. Minumum and maximum fluxes were calculated for each reaction using flux balance analysis. The difference between maximum and minimum values were calculated, sorted by magnitude and plotted. Numbers in the X axis were removed for visualization purposes.
