# Supplementary material for: Reconstruction of the microalga Nannochloropsis salina genome-scale metabolic model with applications to lipid production
Source: BMC Syst Biol. 2017 Jul 4;11:66. doi: 10.1186/s12918-017-0441-1 (PMC5496344; doi:10.1186/s12918-017-0441-1)
Supplement: Supplementary file 5 — ID mapping. Mapping of transcriptome of N. salina to CCMP537 genome assembly [58]. (CSV 1792 kb) [file 12918_2017_441_MOESM5_ESM.csv]

#Name PATH GENOME-EQ Overlap Coverage Length LowCO2 HigCo2 454
NSV4U000001 NSV4U000001.path1 evm.model.NODE_19954_length_56719_cov_39.322945.13.path1 1604 0.60965412390726 11213 12317 42865 296
NSV4U000002 NSV4U000002.path2 NSV4U000002.path2 0 0 11003 16458 172264 476
NSV4U000004 NSV4U000004.path1 evm.model.NODE_805_length_35106_cov_39.256451.2.path1,evm.model.NODE_805_length_35106_cov_39.256451.3.path1 2773,5207 0.743232377378719,1 8974 11830 52423 132
NSV4U000006 NSV4U000006.path2 evm.model.NODE_2987_length_27915_cov_30.934372.7.path1 8108 0.718221277349632 8441 10976 60684 17
NSV4U000008 NSV4U000008.path1 evm.model.NODE_5746_length_133249_cov_26.729649.13.path1,evm.model.NODE_5746_length_133249_cov_26.729649.14.path1 1412,6614 1,1 8436 2130 7722 390
NSV4U000009 NSV4U000009.path1 NSV4U000009.path1 0 0 8376 144819 448584 16603
NSV4U000010 NSV4U000010.path1 537_clpC-I_1_cp.path1,537_clpC-I_2_cp.path1,537_petJ_2_cp.path1,537_psaA_cp.path1,537_psaB_cp.path1,537_psbV_1_cp.path1,537_psbV_2_cp.path1,537_rps14_cp.path1 1349,1349,365,2237,2213,488,488,260 1,1,1,1,1,1,1,0.860927152317881 8179 2592 8919 722
NSV4U000011 NSV4U000011.path1 evm.model.NODE_517_length_23071_cov_28.674093.7.path1,evm.model.NODE_517_length_23071_cov_28.674093.8.path1 3662,1535 1,1 8012 11031 52964 376
NSV4U000013 NSV4U000013.path1 evm.model.NODE_8658_length_27123_cov_68.944511.1.path1 6002 0.788077731092437 7873 2628 10819 240
NSV4U000014 NSV4U000014.path1 evm.model.NODE_4270_length_76551_cov_25.915586.16.path1,evm.model.NODE_4270_length_76551_cov_25.915586.17.path1 2985,868 1,1 7830 9507 31109 154
NSV4U000015 NSV4U000015.path1 evm.model.NODE_6702_length_56577_cov_50.259029.16.path1 722 1 7732 1306 1786 390
NSV4U000016 NSV4U000016.path1 evm.model.NODE_4932_length_33462_cov_21.923407.9.path1 5297 1 7592 17281 89967 88
NSV4U000017 NSV4U000017.path1 evm.model.NODE_10012_length_84771_cov_29.832903.18.path1 530 1 7475 8709 33929 403
NSV4U000020 NSV4U000020.path2 evm.model.NODE_19417_length_71271_cov_37.836945.6.path1 5202 0.87267237040765 7313 7229 29646 202
NSV4U000021 NSV4U000021.path1 evm.model.NODE_7530_length_125968_cov_28.826210.15.path1,evm.model.NODE_7530_length_125968_cov_28.826210.16.path1 3515,1685 1,0.718550106609808 7068 11863 18934 227
NSV4U000022 NSV4U000022.path1 evm.model.NODE_877_length_88818_cov_33.404861.1.path1 2043 0.428751311647429 7023 2062 8186 190
NSV4U000023 NSV4U000023.path1 evm.model.NODE_2819_length_78318_cov_27.980183.13.path1 4577 1 6977 6715 8484 300
NSV4U000024 NSV4U000024.path1 evm.model.NODE_11673_length_70417_cov_31.278229.18.path1 5912 1 6798 8743 28080 34
NSV4U000025 NSV4U000025.path1 evm.model.NODE_25114_length_134913_cov_26.304485.30.path1,evm.model.NODE_25114_length_134913_cov_26.304485.31.path1 2060,1949 1,1 6790 4838 18306 250
NSV4U000026 NSV4U000026.path1 evm.model.NODE_4697_length_27782_cov_28.763479.10.path1,evm.model.NODE_4697_length_27782_cov_28.763479.11.path1,evm.model.NODE_4697_length_27782_cov_28.763479.12.path1 701,2979,176 1,1,0.107711138310894 6740 4718 18551 87
NSV4U000027 NSV4U000027.path1 evm.model.NODE_12544_length_40099_cov_30.656824.2.path1,evm.model.NODE_12544_length_40099_cov_30.656824.3.path1 1445,1157 1,1 6738 7502 37347 203
NSV4U000028 NSV4U000028.path1 NSV4U000028.path1 0 0 6726 7807 32193 285
NSV4U000029 NSV4U000029.path2 evm.model.NODE_16034_length_57654_cov_46.603600.11.path1,evm.model.NODE_16034_length_57654_cov_46.603600.12.path1 2231,1631 1,1 6639 9052 36858 550
NSV4U000031 NSV4U000031.path1 537_rpl14_cp.path1,537_rpl16_cp.path1,537_rpl18_cp.path1,537_rpl29_cp.path1,537_rpl36_cp.path1,537_rpl5_cp.path1,537_rpl6_cp.path1,537_rpoA_cp.path1,537_rps11_cp.path1,537_rps13_cp.path1,537_rps17_cp.path1,537_rps5_cp.path1,537_rps8_cp.path1,537_secY_cp.path1 365,172,314,215,113,554,542,674,383,371,257,533,398,1157 1,0.413461538461538,1,1,1,1,1,0.501861504095309,1,1,…
NSV4U000032 NSV4U000032.path1 evm.model.NODE_15061_length_171711_cov_31.321459.19.path1,evm.model.NODE_15061_length_171711_cov_31.321459.20.path1 2609,2167 1,1 6424 1578 6219 245
NSV4U000033 NSV4U000033.path1 evm.model.NODE_4591_length_67890_cov_35.572189.2.path1 5771 1 6354 6158 32361 70
NSV4U000034 NSV4U000034.path2 NSV4U000034.path2 0 0 6345 3127 10332 399
NSV4U000035 NSV4U000035.path1 evm.model.NODE_7140_length_356400_cov_29.455339.2.path1,evm.model.NODE_7140_length_356400_cov_29.455339.3.path1 4133,560 1,1 6306 2588 10657 205
NSV4U000036 NSV4U000036.path1 evm.model.NODE_16872_length_109993_cov_22.762920.22.path1 244 0.268722466960352 6301 168 615 229
NSV4U000037 NSV4U000037.path1 evm.model.NODE_11837_length_92417_cov_28.714565.16.path1,evm.model.NODE_11837_length_92417_cov_28.714565.17.path1 1742,1292 1,1 6218 3990 15637 245
NSV4U000038 NSV4U000038.path2 evm.model.NODE_5553_length_95922_cov_31.781374.16.path1,evm.model.NODE_5553_length_95922_cov_31.781374.17.path1,evm.model.NODE_5553_length_95922_cov_31.781374.18.path1 2168,1019,1322 1,1,1 6147 1135 4109 331
NSV4U000040 NSV4U000040.path1 evm.model.NODE_2203_length_77821_cov_30.681860.7.path1,evm.model.NODE_2203_length_77821_cov_30.681860.8.path1 1304,929 1,1 6083 8481 30149 473
NSV4U000041 NSV4U000041.path2 evm.model.NODE_244_length_15439_cov_27.426193.3.path1,evm.model.NODE_244_length_15439_cov_27.426193.4.path1 2542,1041 1,1 6038 5015 29872 136
NSV4U000042 NSV4U000042.path1 evm.model.NODE_11607_length_184900_cov_29.551151.18.path1 3701 1 6028 5218 16140 348
NSV4U000043 NSV4U000043.path1 evm.model.NODE_742_length_63355_cov_26.145277.5.path1 2289 0.964601769911504 5986 1836 5371 226
NSV4U000045 NSV4U000045.path1 NSV4U000045.path1 0 0 5902 4101 12614 131
NSV4U000046 NSV4U000046.path1 NSV4U000046.path1 0 0 5901 7066 22837 156
NSV4U000048 NSV4U000048.path1 evm.model.NODE_1654_length_33227_cov_40.790321.10.path1,evm.model.NODE_1654_length_33227_cov_40.790321.11.path1,evm.model.NODE_1654_length_33227_cov_40.790321.8.path1,evm.model.NODE_1654_length_33227_cov_40.790321.9.path1 431,560,383,173 1,1,1,1 5842 2586 6857 165
NSV4U000050 NSV4U000050.path1 evm.model.NODE_16034_length_57654_cov_46.603600.5.path1 1910 1 5801 3037 9058 307
NSV4U000051 NSV4U000051.path1 evm.model.NODE_14518_length_58774_cov_28.934870.13.path1,evm.model.NODE_14518_length_58774_cov_28.934870.14.path1 3319,1099 1,1 5773 2418 7867 327
NSV4U000053 NSV4U000053.path1 evm.model.NODE_4770_length_28040_cov_79.516869.3.path1,evm.model.NODE_4770_length_28040_cov_79.516869.4.path1,evm.model.NODE_4770_length_28040_cov_79.516869.5.path1 1634,353,1937 1,1,1 5717 3445 14307 189
NSV4U000054 NSV4U000054.path1 evm.model.NODE_19417_length_71271_cov_37.836945.7.path1 1604 1 5702 3980 16959 108
NSV4U000055 NSV4U000055.path1 evm.model.NODE_378_length_18379_cov_44.799171.4.path1 5303 1 5674 8935 29208 324
NSV4U000056 NSV4U000056.path1 NSV4U000056.path1 0 0 5663 2332 8788 81
NSV4U000057 NSV4U000057.path1 537_ThiS_cp.path1,537_atpB_cp.path1,537_atpE_cp.path1,537_petA_cp.path1,537_rpl33_cp.path1,537_rps18_cp.path1,537_rps20_cp.path1,537_tatC_cp.path1,537_ycf3_cp.path1 158,1472,419,959,194,218,290,758,503 0.68695652173913,1,1,1,1,1,1,1,1 5607 7 34 227
NSV4U000058 NSV4U000058.path1 evm.model.NODE_11475_length_219056_cov_29.175604.36.path1,evm.model.NODE_11475_length_219056_cov_29.175604.37.path1 857,1790 1,1 5533 3286 8750 279
NSV4U000059 NSV4U000059.path1 NSV4U000059.path1 0 0 5526 1460 7399 419
NSV4U000060 NSV4U000060.path2 evm.model.NODE_17884_length_137494_cov_25.776928.1.path1,evm.model.NODE_17884_length_137494_cov_25.776928.2.path1 650,752 1,1 5522 105 380 147
NSV4U000061 NSV4U000061.path1 evm.model.NODE_4697_length_27782_cov_28.763479.8.path1,evm.model.NODE_4697_length_27782_cov_28.763479.9.path1 2328,1052 1,1 5511 2065 5998 164
NSV4U000062 NSV4U000062.path1 evm.model.NODE_11475_length_219056_cov_29.175604.33.path1,evm.model.NODE_11475_length_219056_cov_29.175604.34.path1 1785,1184 0.683384379785605,1 5495 1015 2782 165
NSV4U000063 NSV4U000063.path2 evm.model.NODE_8429_length_132544_cov_33.614422.33.path1 4349 1 5491 10464 52797 59
NSV4U000064 NSV4U000064.path1 evm.model.NODE_13541_length_57368_cov_30.726921.4.path1 4049 1 5475 20001 41370 265
NSV4U000065 NSV4U000065.path2 evm.model.NODE_2480_length_85397_cov_42.408234.14.path1 3469 1 5448 16194 44830 522
NSV4U000066 NSV4U000066.path1 evm.model.NODE_4354_length_201559_cov_25.978880.25.path1,evm.model.NODE_4354_length_201559_cov_25.978880.26.path1 194,845 1,1 5440 1883 5036 317
NSV4U000069 NSV4U000069.path1 NSV4U000069.path1 0 0 5405 2495 9367 486
NSV4U000070 NSV4U000070.path1 evm.model.NODE_2203_length_77821_cov_30.681860.2.path1 4559 1 5395 707 3402 156
NSV4U000071 NSV4U000071.path2 evm.model.NODE_18118_length_27021_cov_29.774731.1.path1 659 1 5388 1154 2960 232
NSV4U000072 NSV4U000072.path1 NSV4U000072.path1 0 0 5382 1969 5169 301
NSV4U000073 NSV4U000073.path1 evm.model.NODE_14465_length_25954_cov_83.363838.5.path1,evm.model.NODE_14465_length_25954_cov_83.363838.6.path1,evm.model.NODE_14465_length_25954_cov_83.363838.7.path1 683,1076,794 1,1,1 5380 8435 25998 122
NSV4U000074 NSV4U000074.path1 evm.model.NODE_4354_length_201559_cov_25.978880.29.path1,evm.model.NODE_4354_length_201559_cov_25.978880.30.path1,evm.model.NODE_4354_length_201559_cov_25.978880.31.path1,evm.model.NODE_4354_length_201559_cov_25.978880.32.path1 338,2705,377,481 1,1,1,1 5367 234 1198 217
NSV4U000075 NSV4U000075.path1 evm.model.NODE_4354_length_201559_cov_25.978880.2.path1 3977 1 5326 14136 40474 187
NSV4U000076 NSV4U000076.path1 evm.model.NODE_2080_length_84521_cov_33.951492.6.path1,evm.model.NODE_2080_length_84521_cov_33.951492.7.path1,evm.model.NODE_2080_length_84521_cov_33.951492.8.path1 221,764,1439 1,1,1 5292 28073 128202 709
NSV4U000077 NSV4U000077.path1 evm.model.NODE_5553_length_95922_cov_31.781374.10.path1 326 1 5286 686 2197 243
NSV4U000078 NSV4U000078.path1 evm.model.NODE_5021_length_48911_cov_27.181206.11.path1 4941 0.641438400623134 5270 1463 8704 59
NSV4U000079 NSV4U000079.path1 evm.model.NODE_19954_length_56719_cov_39.322945.15.path1 992 1 5248 9543 46882 922
NSV4U000080 NSV4U000080.path1 evm.model.NODE_2285_length_75441_cov_58.869011.11.path1,evm.model.NODE_2285_length_75441_cov_58.869011.12.path1 2310,2459 1,1 5238 3729 13207 159
NSV4U000081 NSV4U000081.path1 NSV4U000081.path1 0 0 5227 2117 5074 462
NSV4U000082 NSV4U000082.path1 evm.model.NODE_4354_length_201559_cov_25.978880.46.path1,evm.model.NODE_4354_length_201559_cov_25.978880.47.path1 1373,437 1,1 5204 1414 6331 183
NSV4U000083 NSV4U000083.path1 evm.model.NODE_8429_length_132544_cov_33.614422.7.path1,evm.model.NODE_8429_length_132544_cov_33.614422.8.path1,evm.model.NODE_8429_length_132544_cov_33.614422.9.path1 2003,812,350 1,1,1 5191 2761 10826 134
NSV4U000085 NSV4U000085.path1 NSV4U000085.path1 0 0 5181 8316 28005 162
NSV4U000086 NSV4U000086.path1 evm.model.NODE_2175_length_118215_cov_32.986847.20.path1 4421 1 5178 2182 8608 146
NSV4U000087 NSV4U000087.path2 evm.model.NODE_2191_length_79283_cov_31.245058.19.path1,evm.model.NODE_2191_length_79283_cov_31.245058.20.path1 2882,656 1,1 5164 4923 15520 238
NSV4U000088 NSV4U000088.path2 evm.model.NODE_11673_length_70417_cov_31.278229.1.path1 1843 1 5153 18406 65233 64
NSV4U000089 NSV4U000089.path1 evm.model.NODE_1051_length_35169_cov_48.720379.6.path1 3962 0.869050230313665 5146 4326 16405 82
NSV4U000090 NSV4U000090.path1 evm.model.NODE_7140_length_356400_cov_29.455339.18.path1,evm.model.NODE_7140_length_356400_cov_29.455339.19.path1 1052,1808 1,1 5143 7918 32571 224
NSV4U000092 NSV4U000092.path1 evm.model.NODE_2138_length_96599_cov_35.503803.1.path1 1652 1 5131 2323 6670 176
NSV4U000093 NSV4U000093.path1 evm.model.NODE_14507_length_122425_cov_25.969965.35.path1 818 1 5125 5257 27763 218
NSV4U000094 NSV4U000094.path1 evm.model.NODE_3321_length_7844_cov_36.724503.1.path1,evm.model.NODE_3321_length_7844_cov_36.724503.2.path1 824,668 1,1 5124 4524 32206 220
NSV4U000095 NSV4U000095.path1 NSV4U000095.path1 0 0 5103 1075 4160 343
NSV4U000096 NSV4U000096.path1 evm.model.NODE_17884_length_137494_cov_25.776928.14.path1 4748 0.821453287197232 5102 826 2951 131
NSV4U000099 NSV4U000099.path1 evm.model.NODE_27186_length_19105_cov_51.048103.1.path1,evm.model.NODE_27186_length_19105_cov_51.048103.2.path1 831,1406 1,1 5024 1069 8744 160
NSV4U000100 NSV4U000100.path1 evm.model.NODE_19417_length_71271_cov_37.836945.15.path1 4370 1 5020 17786 75992 188
NSV4U000101 NSV4U000101.path1 evm.model.NODE_11475_length_219056_cov_29.175604.8.path1 4984 0.846467391304348 5010 3593 16306 66
NSV4U000102 NSV4U000102.path1 NSV4U000102.path1,evm.model.NODE_6143_length_15810_cov_28.620241.2.path1 19,3530 0,1 5008 4256 20641 135
NSV4U000104 NSV4U000104.path1 evm.model.NODE_5035_length_104762_cov_45.917507.3.path1,evm.model.NODE_5035_length_104762_cov_45.917507.4.path1,evm.model.NODE_5035_length_104762_cov_45.917507.5.path1,evm.model.NODE_5035_length_104762_cov_45.917507.6.path1 686,865,218,329 1,1,1,1 4962 784 4805 204
NSV4U000105 NSV4U000105.path2 evm.model.NODE_7582_length_38216_cov_71.069237.4.path1 1574 1 4957 6730 33263 259
NSV4U000107 NSV4U000107.path1 evm.model.NODE_2178_length_28916_cov_33.209885.1.path1 3820 1 4949 8542 32664 109
NSV4U000108 NSV4U000108.path2 evm.model.NODE_17760_length_43291_cov_54.866993.5.path1 4688 1 4945 3294 11801 82
NSV4U000110 NSV4U000110.path1 NSV4U000110.path1 0 0 4931 1322 5113 78
NSV4U000111 NSV4U000111.path1 evm.model.NODE_992_length_13042_cov_28.418264.1.path1,evm.model.NODE_992_length_13042_cov_28.418264.2.path1 1256,2573 1,1 4927 3583 9446 251
NSV4U000112 NSV4U000112.path1 evm.model.NODE_25_length_31292_cov_49.462482.2.path1,evm.model.NODE_25_length_31292_cov_49.462482.3.path1 2317,1336 0.958626396359123,0.483707458363505 4925 3355 13708 211
NSV4U000113 NSV4U000113.path2 evm.model.NODE_2175_length_118215_cov_32.986847.22.path1,evm.model.NODE_2175_length_118215_cov_32.986847.23.path1 1301,618 1,0.560290117860381 4915 2004 5951 176
NSV4U000114 NSV4U000114.path1 evm.model.NODE_742_length_63355_cov_26.145277.12.path1,evm.model.NODE_742_length_63355_cov_26.145277.13.path1,evm.model.NODE_742_length_63355_cov_26.145277.14.path1 173,224,981 1,1,1 4905 708 2645 158
NSV4U000116 NSV4U000116.path1 537_chlL_cp.path1,537_chlN_cp.path1,537_psaD_cp.path1,537_psbA_cp.path1,537_psbI_cp.path1 866,1334,410,1082,116 1,1,1,1,1 4891 1231 3559 3016
NSV4U000117 NSV4U000117.path1 evm.model.NODE_2203_length_77821_cov_30.681860.5.path1,evm.model.NODE_2203_length_77821_cov_30.681860.6.path1 392,2029 1,1 4890 1145 5028 210
NSV4U000118 NSV4U000118.path1 evm.model.NODE_7140_length_356400_cov_29.455339.58.path1,evm.model.NODE_7140_length_356400_cov_29.455339.59.path1,evm.model.NODE_7140_length_356400_cov_29.455339.60.path1 413,227,491 1,1,1 4879 1273 5352 215
NSV4U000119 NSV4U000119.path1 NSV4U000119.path1 0 0 4879 8111 29023 142
NSV4U000120 NSV4U000120.path1 NSV4U000120.path1 0 0 4876 751 2573 173
NSV4U000122 NSV4U000122.path1 evm.model.NODE_9973_length_179428_cov_24.782236.22.path1 4579 0.885001932740626 4868 262 1004 129
NSV4U000123 NSV4U000123.path1 evm.model.NODE_1293_length_138555_cov_23.791967.24.path1 1601 1 4839 674 2518 271
NSV4U000125 NSV4U000125.path2 evm.model.NODE_2191_length_79283_cov_31.245058.7.path1 1130 1 4835 2637 7734 225
NSV4U000126 NSV4U000126.path1 evm.model.NODE_3781_length_51046_cov_29.463131.6.path1 4698 0.668183757644716 4828 1056 7103 130
NSV4U000127 NSV4U000127.path1 evm.model.NODE_5746_length_133249_cov_26.729649.24.path1,evm.model.NODE_5746_length_133249_cov_26.729649.25.path1 1703,1226 1,0.843191196698762 4801 398 1345 149
NSV4U000128 NSV4U000128.path2 evm.model.NODE_7530_length_125968_cov_28.826210.13.path1,evm.model.NODE_7530_length_125968_cov_28.826210.14.path1 1565,2297 1,1 4781 23127 96289 390
NSV4U000129 NSV4U000129.path1 evm.model.NODE_11544_length_60322_cov_49.109230.4.path1 4601 0.953970557744143 4777 1250 8550 93
NSV4U000130 NSV4U000130.path1 evm.model.NODE_853_length_16461_cov_66.096832.1.path1 435 1 4730 10109 145196 359
NSV4U000131 NSV4U000131.path2 evm.model.NODE_9973_length_179428_cov_24.782236.47.path1,evm.model.NODE_9973_length_179428_cov_24.782236.48.path1 2138,1718 0.771562612775171,1 4707 5653 21428 104
NSV4U000132 NSV4U000132.path1 NSV4U000132.path1 0 0 4705 3960 21216 68
NSV4U000133 NSV4U000133.path2 evm.model.NODE_11475_length_219056_cov_29.175604.44.path1 807 1 4699 1803 5450 126
NSV4U000134 NSV4U000134.path1 evm.model.NODE_5553_length_95922_cov_31.781374.6.path1,evm.model.NODE_5553_length_95922_cov_31.781374.7.path1 2327,1031 1,1 4675 4036 13766 254
NSV4U000136 NSV4U000136.path1 evm.model.NODE_16872_length_109993_cov_22.762920.3.path1,evm.model.NODE_16872_length_109993_cov_22.762920.4.path1,evm.model.NODE_16872_length_109993_cov_22.762920.5.path1 416,2753,329 1,1,1 4660 3942 17414 85
NSV4U000137 NSV4U000137.path1 NSV4U000137.path1 0 0 4656 2175 6159 147
NSV4U000138 NSV4U000138.path1 evm.model.NODE_22960_length_31042_cov_24.930901.3.path1 1175 1 4653 1131 3883 132
NSV4U000139 NSV4U000139.path1 evm.model.NODE_11673_length_70417_cov_31.278229.19.path1,evm.model.NODE_11673_length_70417_cov_31.278229.20.path1 1376,412 0.974504249291785,0.636785162287481 4635 2849 14591 299
NSV4U000140 NSV4U000140.path1 evm.model.NODE_6659_length_12248_cov_39.590137.3.path1,evm.model.NODE_6659_length_12248_cov_39.590137.4.path1,evm.model.NODE_6659_length_12248_cov_39.590137.5.path1 874,275,1886 0.902892561983471,1,1 4616 2046 7414 182
NSV4U000141 NSV4U000141.path1 evm.model.NODE_3706_length_47643_cov_38.233780.1.path1,evm.model.NODE_3706_length_47643_cov_38.233780.2.path1 506,2192 1,1 4613 6527 19987 68
NSV4U000144 NSV4U000144.path1 NSV4U000144.path1 0 0 4585 620 2374 108
NSV4U000145 NSV4U000145.path2 evm.model.NODE_11673_length_70417_cov_31.278229.12.path1,evm.model.NODE_11673_length_70417_cov_31.278229.13.path1 1271,2389 1,1 4583 9377 35124 177
NSV4U000147 NSV4U000147.path2 NSV4U000147.path2 0 0 4562 1785 8875 112
NSV4U000148 NSV4U000148.path2 evm.model.NODE_5111_length_67305_cov_25.220356.3.path1,evm.model.NODE_5111_length_67305_cov_25.220356.4.path1 2015,1460 1,1 4527 19481 41531 287
NSV4U000149 NSV4U000149.path2 NSV4U000149.path2 0 0 4520 2338 7061 95
NSV4U000150 NSV4U000150.path1 evm.model.NODE_14213_length_81843_cov_33.995174.19.path1 3164 1 4518 1649 17503 32
NSV4U000151 NSV4U000151.path1 537cox3_mt.path1,537nad3_mt.path1,537nad9_mt.path1,537rpl2_mt.path1,537rps19_mt.path1,537rps3_mt.path1 812,368,569,827,257,1262 1,1,1,1,1,1 4512 21 95 410
NSV4U000152 NSV4U000152.path2 evm.model.NODE_2369_length_25061_cov_37.826145.5.path1,evm.model.NODE_2369_length_25061_cov_37.826145.6.path1 3110,317 1,1 4510 3218 11089 86
NSV4U000153 NSV4U000153.path1 NSV4U000153.path1 0 0 4510 1654 4194 303
NSV4U000154 NSV4U000154.path1 evm.model.NODE_20146_length_133724_cov_25.910383.31.path1 3553 1 4500 2059 8227 108
NSV4U000155 NSV4U000155.path2 NSV4U000155.path2 0 0 4496 4661 10138 244
NSV4U000156 NSV4U000156.path1 evm.model.NODE_1352_length_97678_cov_23.876482.14.path1 3767 1 4489 5044 20009 109
NSV4U000157 NSV4U000157.path1 evm.model.NODE_6670_length_140031_cov_35.263058.20.path1 3681 1 4483 3149 13092 39
NSV4U000158 NSV4U000158.path1 evm.model.NODE_792_length_39871_cov_27.839382.5.path1,evm.model.NODE_792_length_39871_cov_27.839382.6.path1 887,3140 0.509184845005741,0.946638528791076 4478 1642 4541 121
NSV4U000159 NSV4U000159.path1 evm.model.NODE_1849_length_96814_cov_35.968777.3.path1 2774 1 4478 342 1023 125
NSV4U000160 NSV4U000160.path1 evm.model.NODE_9691_length_24646_cov_21.952974.1.path1 1084 1 4461 499 1926 96
NSV4U000161 NSV4U000161.path2 evm.model.NODE_1293_length_138555_cov_23.791967.25.path1,evm.model.NODE_1293_length_138555_cov_23.791967.26.path1 1487,1565 1,1 4460 3832 7591 504
NSV4U000162 NSV4U000162.path1 evm.model.NODE_11673_length_70417_cov_31.278229.18.path1 3469 0.586772665764547 4448 5966 20044 1
NSV4U000163 NSV4U000163.path1 evm.model.NODE_11_length_24025_cov_26.551718.2.path1 3364 1 4435 7695 33588 110
NSV4U000164 NSV4U000164.path1 evm.model.NODE_7661_length_18186_cov_26.477345.2.path1,evm.model.NODE_7661_length_18186_cov_26.477345.3.path1,evm.model.NODE_7661_length_18186_cov_26.477345.4.path1 1607,1112,865 1,1,0.538270068450529 4425 818 4402 108
NSV4U000166 NSV4U000166.path1 evm.model.NODE_15061_length_171711_cov_31.321459.27.path1 1265 1 4413 557 1588 160
NSV4U000167 NSV4U000167.path1 evm.model.NODE_10067_length_21331_cov_57.514511.2.path1,evm.model.NODE_10067_length_21331_cov_57.514511.3.path1 215,1829 1,1 4402 1649 8357 222
NSV4U000168 NSV4U000168.path1 evm.model.NODE_9973_length_179428_cov_24.782236.46.path1 4287 0.694475943625466 4399 804 4147 120
NSV4U000169 NSV4U000169.path1 evm.model.NODE_25114_length_134913_cov_26.304485.24.path1,evm.model.NODE_25114_length_134913_cov_26.304485.25.path1 1016,2309 1,1 4395 1484 9833 157
NSV4U000170 NSV4U000170.path2 evm.model.NODE_804_length_52970_cov_34.062695.7.path1 3148 0.942232864411853 4394 1643 12060 117
NSV4U000171 NSV4U000171.path1 NSV4U000171.path1 0 0 4392 319 1059 188
NSV4U000173 NSV4U000173.path1 evm.model.NODE_6552_length_109823_cov_27.990576.18.path1 1387 1 4385 1423 7099 189
NSV4U000174 NSV4U000174.path1 evm.model.NODE_9573_length_63558_cov_31.496885.4.path1,evm.model.NODE_9573_length_63558_cov_31.496885.5.path1 710,2309 1,1 4382 65805 167115 468
NSV4U000175 NSV4U000175.path1 evm.model.NODE_3887_length_3240_cov_39.975307.1.path1 1628 1 4381 5776 28591 106
NSV4U000176 NSV4U000176.path1 evm.model.NODE_3781_length_51046_cov_29.463131.10.path1,evm.model.NODE_3781_length_51046_cov_29.463131.11.path1 2465,185 1,1 4378 9225 10768 485
NSV4U000178 NSV4U000178.path1 evm.model.NODE_3240_length_5888_cov_32.093750.2.path1 2765 1 4369 10147 29307 121
NSV4U000179 NSV4U000179.path1 evm.model.NODE_644_length_52299_cov_51.352741.10.path1 1286 1 4367 2189 10891 245
NSV4U000180 NSV4U000180.path1 evm.model.NODE_1551_length_47231_cov_34.732380.1.path1 1533 0.880022962112514 4367 1251 7614 147
NSV4U000181 NSV4U000181.path1 evm.model.NODE_5746_length_133249_cov_26.729649.8.path1,evm.model.NODE_5746_length_133249_cov_26.729649.9.path1 3161,757 0.676005132591959,0.902264600715137 4363 298 1766 154
NSV4U000182 NSV4U000182.path1 evm.model.NODE_1654_length_33227_cov_40.790321.12.path1 3338 1 4361 2736 7270 106
NSV4U000183 NSV4U000183.path2 evm.model.NODE_451_length_31023_cov_40.718628.2.path1,evm.model.NODE_451_length_31023_cov_40.718628.3.path1 812,2255 1,1 4356 18743 51101 598
NSV4U000184 NSV4U000184.path1 evm.model.NODE_8751_length_68855_cov_29.281389.9.path1 3977 1 4355 7469 36304 62
NSV4U000186 NSV4U000186.path1 evm.model.NODE_877_length_88818_cov_33.404861.22.path1,evm.model.NODE_877_length_88818_cov_33.404861.23.path1 2000,1334 1,1 4348 91486 254543 438
NSV4U000188 NSV4U000188.path1 NSV4U000188.path1 0 0 4341 2354 9921 56
NSV4U000189 NSV4U000189.path1 evm.model.NODE_10340_length_67944_cov_27.725700.10.path1,evm.model.NODE_10340_length_67944_cov_27.725700.9.path1 2576,1013 1,1 4339 2972 10344 684
NSV4U000190 NSV4U000190.path1 NSV4U000190.path1 0 0 4332 1735 4892 218
NSV4U000191 NSV4U000191.path2 evm.model.NODE_13541_length_57368_cov_30.726921.10.path1,evm.model.NODE_13541_length_57368_cov_30.726921.11.path1 1258,1470 0.394604767879548,1 4332 883 4318 319
NSV4U000193 NSV4U000193.path1 NSV4U000193.path1 0 0 4316 505 3250 48
NSV4U000194 NSV4U000194.path1 evm.model.NODE_4354_length_201559_cov_25.978880.37.path1 3986 1 4313 786 3593 101
NSV4U000195 NSV4U000195.path1 evm.model.NODE_13267_length_38606_cov_34.764957.4.path1 1496 1 4310 3547 23244 100
NSV4U000196 NSV4U000196.path1 evm.model.NODE_11607_length_184900_cov_29.551151.44.path1 3557 1 4306 22062 85740 249
NSV4U000197 NSV4U000197.path2 evm.model.NODE_15061_length_171711_cov_31.321459.15.path1 2546 1 4298 3064 10863 341
NSV4U000198 NSV4U000198.path1 evm.model.NODE_7140_length_356400_cov_29.455339.28.path1 2675 1 4292 2266 6353 67
NSV4U000199 NSV4U000199.path1 evm.model.NODE_2404_length_17238_cov_54.923485.3.path1 2491 0.504251012145749 4291 1161 9024 10
NSV4U000201 NSV4U000201.path1 evm.model.NODE_20335_length_78599_cov_23.928879.2.path1 206 1 4279 1305 5879 57
NSV4U000202 NSV4U000202.path1 evm.model.NODE_3547_length_150032_cov_43.246349.28.path1 1050 1 4274 939 3202 60
NSV4U000203 NSV4U000203.path1 evm.model.NODE_5035_length_104762_cov_45.917507.18.path1 3821 1 4271 2559 9406 154
NSV4U000205 NSV4U000205.path2 evm.model.NODE_7693_length_87213_cov_27.013094.7.path1 4058 1 4254 1279 3708 137
NSV4U000206 NSV4U000206.path1 evm.model.NODE_2987_length_27915_cov_30.934372.6.path1 3536 0.791228462743343 4250 6315 29870 166
NSV4U000207 NSV4U000207.path2 evm.model.NODE_11475_length_219056_cov_29.175604.21.path1 1280 1 4241 966 3876 105
NSV4U000208 NSV4U000208.path1 evm.model.NODE_644_length_52299_cov_51.352741.9.path1 2868 0.816628701594533 4240 4439 28849 81
NSV4U000209 NSV4U000209.path1 NSV4U000209.path1 0 0 4237 1073 6923 187
NSV4U000210 NSV4U000210.path1 evm.model.NODE_16770_length_116340_cov_30.944723.23.path1,evm.model.NODE_16770_length_116340_cov_30.944723.24.path1 561,581 0.7201540436457,1 4236 893 2982 141
NSV4U000211 NSV4U000211.path1 NSV4U000211.path1 0 0 4234 906 3812 71
NSV4U000212 NSV4U000212.path1 evm.model.NODE_19811_length_24316_cov_60.031830.1.path1 4296 0.992606284658041 4232 1080 6001 40
NSV4U000214 NSV4U000214.path1 evm.model.NODE_877_length_88818_cov_33.404861.6.path1 1601 1 4231 4681 18043 153
NSV4U000215 NSV4U000215.path1 evm.model.NODE_6552_length_109823_cov_27.990576.13.path1,evm.model.NODE_6552_length_109823_cov_27.990576.14.path1 1157,194 1,1 4231 10130 32866 184
NSV4U000217 NSV4U000217.path1 evm.model.NODE_13255_length_45139_cov_25.026384.1.path1,evm.model.NODE_13255_length_45139_cov_25.026384.2.path1 329,1082 1,1 4229 221 1343 248
NSV4U000218 NSV4U000218.path1 evm.model.NODE_98_length_12623_cov_27.513744.4.path1 503 1 4226 290 1304 157
NSV4U000219 NSV4U000219.path1 evm.model.NODE_99_length_64956_cov_25.345034.3.path1 3728 1 4220 1214 5067 104
NSV4U000220 NSV4U000220.path1 evm.model.NODE_13470_length_14823_cov_69.296097.2.path1,evm.model.NODE_13470_length_14823_cov_69.296097.3.path1 784,911 1,1 4218 1886 9074 194
NSV4U000221 NSV4U000221.path1 NSV4U000221.path1 0 0 4214 301 1083 83
NSV4U000222 NSV4U000222.path2 evm.model.NODE_4877_length_15854_cov_71.984039.1.path1 2804 1 4208 63452 82786 742
NSV4U000223 NSV4U000223.path2 evm.model.NODE_965_length_19984_cov_39.022667.3.path1,evm.model.NODE_965_length_19984_cov_39.022667.4.path1 1994,953 1,1 4203 183695 250362 613
NSV4U000224 NSV4U000224.path1 evm.model.NODE_3781_length_51046_cov_29.463131.5.path1 2785 0.836587563832983 4194 733 5344 60
NSV4U000225 NSV4U000225.path1 evm.model.NODE_3777_length_166808_cov_35.525154.17.path1 3940 0.998226501140106 4193 2668 14916 146
NSV4U000226 NSV4U000226.path1 evm.model.NODE_5585_length_46991_cov_37.295311.7.path1,evm.model.NODE_5585_length_46991_cov_37.295311.8.path1,evm.model.NODE_5585_length_46991_cov_37.295311.9.path1 551,908,665 1,1,1 4182 1699 7665 108
NSV4U000227 NSV4U000227.path1 NSV4U000227.path1 0 0 4181 190 906 71
NSV4U000229 NSV4U000229.path1 evm.model.NODE_7521_length_97004_cov_27.179478.27.path1 3980 1 4173 817 2381 59
NSV4U000230 NSV4U000230.path2 evm.model.NODE_495_length_36765_cov_38.673492.12.path1,evm.model.NODE_495_length_36765_cov_38.673492.13.path1 1664,1694 1,1 4172 5811 25090 119
NSV4U000233 NSV4U000233.path1 evm.model.NODE_25114_length_134913_cov_26.304485.26.path1,evm.model.NODE_25114_length_134913_cov_26.304485.27.path1 1835,249 1,1 4160 4127 14849 173
NSV4U000235 NSV4U000235.path1 evm.model.NODE_7693_length_87213_cov_27.013094.3.path1,evm.model.NODE_7693_length_87213_cov_27.013094.4.path1 569,1715 1,1 4152 4004 12413 120
NSV4U000236 NSV4U000236.path1 evm.model.NODE_2861_length_29087_cov_42.500500.5.path1 1739 1 4147 5712 26458 287
NSV4U000238 NSV4U000238.path1 evm.model.NODE_5504_length_161644_cov_33.203144.35.path1,evm.model.NODE_5504_length_161644_cov_33.203144.36.path1 1550,1433 1,1 4133 3561 17190 332
NSV4U000239 NSV4U000239.path1 NSV4U000239.path1 0 0 4125 1511 8840 83
NSV4U000241 NSV4U000241.path1 evm.model.NODE_20146_length_133724_cov_25.910383.23.path1 701 1 4103 333 1092 206
NSV4U000243 NSV4U000243.path1 NSV4U000243.path1 0 0 4098 249 690 117
NSV4U000244 NSV4U000244.path1 evm.model.NODE_1527_length_55426_cov_42.810394.2.path1 3251 1 4096 25087 76641 615
NSV4U000246 NSV4U000246.path1 evm.model.NODE_3356_length_60209_cov_30.187895.5.path1,evm.model.NODE_3356_length_60209_cov_30.187895.6.path1 602,1469 1,1 4096 3431 15497 243
NSV4U000247 NSV4U000247.path1 evm.model.NODE_4075_length_7447_cov_31.762186.1.path1 938 1 4096 657 2760 163
NSV4U000248 NSV4U000248.path1 evm.model.NODE_7213_length_72102_cov_29.111702.22.path1 3548 0.378130661835234 4092 1951 7807 83
NSV4U000249 NSV4U000249.path1 evm.model.NODE_977_length_60640_cov_27.201237.9.path1 1301 1 4092 4590 13599 194
NSV4U000250 NSV4U000250.path1 evm.model.NODE_5746_length_133249_cov_26.729649.20.path1 699 1 4090 637 3048 66
NSV4U000251 NSV4U000251.path1 evm.model.NODE_15061_length_171711_cov_31.321459.17.path1 2102 1 4089 1330 5178 167
NSV4U000252 NSV4U000252.path1 evm.model.NODE_1293_length_138555_cov_23.791967.23.path1 3593 1 4088 1352 2977 140
NSV4U000253 NSV4U000253.path1 NSV4U000253.path1 0 0 4085 616 2444 108
NSV4U000255 NSV4U000255.path1 NSV4U000255.path1 0 0 4080 377 1751 137
NSV4U000256 NSV4U000256.path1 NSV4U000256.path1 0 0 4080 1219 7740 133
NSV4U000257 NSV4U000257.path1 evm.model.NODE_5344_length_10094_cov_56.052406.2.path1 4062 0.857685810810811 4077 1712 10172 21
NSV4U000258 NSV4U000258.path1 evm.model.NODE_3777_length_166808_cov_35.525154.42.path1 3957 0.933034661636406 4075 1018 4847 42
NSV4U000259 NSV4U000259.path1 evm.model.NODE_2097_length_36072_cov_50.390442.11.path1 2504 1 4073 5126 25040 212
NSV4U000260 NSV4U000260.path1 evm.model.NODE_11837_length_92417_cov_28.714565.2.path1,evm.model.NODE_11837_length_92417_cov_28.714565.3.path1 1687,998 0.835148514851485,1 4071 18987 109303 281
NSV4U000261 NSV4U000261.path2 evm.model.NODE_6013_length_15659_cov_28.869085.2.path1 1121 1 4070 3825 16747 365
NSV4U000262 NSV4U000262.path2 NSV4U000262.path2 0 0 4069 2438 9067 553
NSV4U000264 NSV4U000264.path1 NSV4U000264.path1 0 0 4067 2016 7180 188
NSV4U000266 NSV4U000266.path1 evm.model.NODE_11673_length_70417_cov_31.278229.4.path1 3281 1 4061 20015 77671 206
NSV4U000268 NSV4U000268.path2 NSV4U000268.path2 0 0 4057 2201 9779 75
NSV4U000269 NSV4U000269.path1 evm.model.NODE_16872_length_109993_cov_22.762920.18.path1 1202 1 4053 1368 3731 133
NSV4U000270 NSV4U000270.path1 NSV4U000270.path1 0 0 4053 1435 5580 219
NSV4U000271 NSV4U000271.path1 evm.model.NODE_8291_length_32038_cov_42.895561.1.path1 3219 0.933314004059148 4046 8761 46845 181
NSV4U000272 NSV4U000272.path1 evm.model.NODE_1979_length_22672_cov_24.322071.3.path1,evm.model.NODE_1979_length_22672_cov_24.322071.4.path1 787,1124 1,1 4045 1988 7489 325
NSV4U000273 NSV4U000273.path1 evm.model.NODE_7140_length_356400_cov_29.455339.68.path1,evm.model.NODE_7140_length_356400_cov_29.455339.69.path1,evm.model.NODE_7140_length_356400_cov_29.455339.70.path1 917,1169,563 1,1,1 4044 605 7074 135
NSV4U000274 NSV4U000274.path2 evm.model.NODE_2664_length_13848_cov_59.327339.1.path1 348 1 4043 829 4640 79
NSV4U000275 NSV4U000275.path1 evm.model.NODE_17884_length_137494_cov_25.776928.21.path1 3994 0.792617582853741 4032 678 4191 38
NSV4U000276 NSV4U000276.path1 evm.model.NODE_1171_length_18358_cov_66.485619.2.path1 56 0.354430379746835 4032 529 951 77
NSV4U000277 NSV4U000277.path1 NSV4U000277.path1 0 0 4023 4481 27650 95
NSV4U000278 NSV4U000278.path1 evm.model.NODE_3194_length_27451_cov_26.387817.2.path1,evm.model.NODE_3194_length_27451_cov_26.387817.3.path1 1235,1037 1,1 4023 3826 12784 161
NSV4U000280 NSV4U000280.path1 NSV4U000280.path1 0 0 4009 1377 3693 164
NSV4U000281 NSV4U000281.path2 NSV4U000281.path2 0 0 4008 862 4279 187
NSV4U000283 NSV4U000283.path1 evm.model.NODE_6552_length_109823_cov_27.990576.19.path1,evm.model.NODE_6552_length_109823_cov_27.990576.20.path1 407,1694 1,1 3999 5274 18717 189
NSV4U000285 NSV4U000285.path1 evm.model.NODE_529_length_31134_cov_34.633778.5.path1,evm.model.NODE_529_length_31134_cov_34.633778.6.path1 809,1622 1,1 3981 819 2212 136
NSV4U000288 NSV4U000288.path1 evm.model.NODE_8100_length_22928_cov_79.082085.2.path1,evm.model.NODE_8100_length_22928_cov_79.082085.3.path1,evm.model.NODE_8100_length_22928_cov_79.082085.4.path1 1082,763,245 1,1,1 3965 1173 3208 73
NSV4U000290 NSV4U000290.path2 NSV4U000290.path2 0 0 3952 1059 3134 86
NSV4U000291 NSV4U000291.path1 evm.model.NODE_20335_length_78599_cov_23.928879.8.path1 1426 1 3951 2297 10774 171
NSV4U000292 NSV4U000292.path2 evm.model.NODE_5504_length_161644_cov_33.203144.48.path1 2470 1 3949 4556 24074 71
NSV4U000293 NSV4U000293.path1 evm.model.NODE_11544_length_60322_cov_49.109230.5.path1,evm.model.NODE_11544_length_60322_cov_49.109230.6.path1 1453,686 0.981093855503039,0.646559849198869 3945 412 1738 84
NSV4U000294 NSV4U000294.path1 evm.model.NODE_442_length_11408_cov_49.136482.1.path1 2928 1 3943 403 1366 172
NSV4U000295 NSV4U000295.path1 evm.model.NODE_3322_length_14089_cov_37.677906.3.path1,evm.model.NODE_3322_length_14089_cov_37.677906.4.path1,evm.model.NODE_3322_length_14089_cov_37.677906.5.path1 431,540,947 1,1,1 3940 5674 23548 223
NSV4U000297 NSV4U000297.path1 evm.model.NODE_11837_length_92417_cov_28.714565.14.path1,evm.model.NODE_11837_length_92417_cov_28.714565.15.path1,evm.model.NODE_11837_length_92417_cov_28.714565.16.path1,evm.model.NODE_11837_length_92417_cov_28.714565.17.path1,evm.model.NODE_11837_length_92417_cov_28.714565.18.path1,evm.model.NODE_11837_length_92417_cov_28.714565.19.path1,evm.model.NODE_11837_length…
NSV4U000298 NSV4U000298.path1 evm.model.NODE_5344_length_10094_cov_56.052406.2.path1 3399 0.717694256756757 3923 1670 10197 2
NSV4U000299 NSV4U000299.path2 evm.model.NODE_9973_length_179428_cov_24.782236.38.path1,evm.model.NODE_9973_length_179428_cov_24.782236.39.path1 2674,575 0.508268390039916,1 3922 375 1305 147
NSV4U000300 NSV4U000300.path1 evm.model.NODE_20146_length_133724_cov_25.910383.19.path1 2529 1 3920 2216 7085 117
NSV4U000302 NSV4U000302.path1 NSV4U000302.path1 0 0 3911 1088 4554 126
NSV4U000303 NSV4U000303.path1 evm.model.NODE_21776_length_102605_cov_24.467833.6.path1,evm.model.NODE_21776_length_102605_cov_24.467833.7.path1 1494,860 1,1 3906 484 2501 84
NSV4U000304 NSV4U000304.path1 NSV4U000304.path1 0 0 3904 41344 153233 1514
NSV4U000305 NSV4U000305.path1 evm.model.NODE_2458_length_54106_cov_37.881863.1.path1 152 1 3902 1479 6872 123
NSV4U000307 NSV4U000307.path1 evm.model.NODE_804_length_52970_cov_34.062695.5.path1 3552 0.243187731069424 3896 54 182 66
NSV4U000308 NSV4U000308.path1 evm.model.NODE_1051_length_35169_cov_48.720379.2.path1,evm.model.NODE_1051_length_35169_cov_48.720379.3.path1 1013,2429 1,1 3891 1698 4962 124
NSV4U000309 NSV4U000309.path2 evm.model.NODE_14507_length_122425_cov_25.969965.8.path1,evm.model.NODE_14507_length_122425_cov_25.969965.9.path1 2168,266 1,1 3890 159333 326842 379
NSV4U000310 NSV4U000310.path2 evm.model.NODE_8483_length_10496_cov_31.307547.1.path1 3220 1 3889 6226 25960 46
NSV4U000311 NSV4U000311.path1 NSV4U000311.path1 0 0 3882 1574 3214 154
NSV4U000312 NSV4U000312.path1 evm.model.NODE_3356_length_60209_cov_30.187895.8.path1 2372 1 3882 8493 20545 231
NSV4U000313 NSV4U000313.path1 evm.model.NODE_5504_length_161644_cov_33.203144.44.path1 3497 0.624464285714286 3881 1559 7180 107
NSV4U000314 NSV4U000314.path2 evm.model.NODE_26505_length_35753_cov_31.399323.2.path1 1778 1 3881 828 7522 293
NSV4U000315 NSV4U000315.path1 NSV4U000315.path1 0 0 3879 122 647 92
NSV4U000316 NSV4U000316.path1 evm.model.NODE_1116_length_12104_cov_26.192829.1.path1 2546 1 3878 3173 15081 108
NSV4U000317 NSV4U000317.path1 evm.model.NODE_11607_length_184900_cov_29.551151.30.path1 2513 1 3876 2491 10685 90
NSV4U000318 NSV4U000318.path1 evm.model.NODE_1849_length_96814_cov_35.968777.22.path1 1246 1 3875 1571 6571 103
NSV4U000319 NSV4U000319.path1 evm.model.NODE_2097_length_36072_cov_50.390442.2.path1,evm.model.NODE_2097_length_36072_cov_50.390442.3.path1 2720,626 1,1 3872 246 3241 84
NSV4U000320 NSV4U000320.path1 evm.model.NODE_20146_length_133724_cov_25.910383.7.path1 3569 0.528114826871856 3871 3972 14244 66
NSV4U000321 NSV4U000321.path1 NSV4U000321.path1 0 0 3868 3014 8203 356
NSV4U000322 NSV4U000322.path2 evm.model.NODE_8291_length_32038_cov_42.895561.2.path1,evm.model.NODE_8291_length_32038_cov_42.895561.3.path1 881,455 1,1 3868 8528 42384 152
NSV4U000323 NSV4U000323.path1 evm.model.NODE_7140_length_356400_cov_29.455339.5.path1,evm.model.NODE_7140_length_356400_cov_29.455339.6.path1 1877,393 1,1 3867 1011 2439 147
NSV4U000324 NSV4U000324.path1 evm.model.NODE_4853_length_3637_cov_24.629915.1.path1,evm.model.NODE_4853_length_3637_cov_24.629915.2.path1 1133,1577 1,1 3865 3763 14132 143
NSV4U000325 NSV4U000325.path1 NSV4U000325.path1 0 0 3865 273 1246 137
NSV4U000326 NSV4U000326.path1 NSV4U000326.path1 0 0 3862 71 350 29
NSV4U000327 NSV4U000327.path1 NSV4U000327.path1 0 0 3854 11877 53589 258
NSV4U000328 NSV4U000328.path1 evm.model.NODE_3077_length_4385_cov_34.202053.1.path1,evm.model.NODE_3077_length_4385_cov_34.202053.2.path1 1412,410 1,1 3850 5602 26525 39
NSV4U000329 NSV4U000329.path1 evm.model.NODE_9973_length_179428_cov_24.782236.14.path1,evm.model.NODE_9973_length_179428_cov_24.782236.15.path1 1635,1670 0.733842010771993,1 3841 358 1187 173
NSV4U000330 NSV4U000330.path1 NSV4U000330.path1 0 0 3840 7390 25022 65
NSV4U000331 NSV4U000331.path1 NSV4U000331.path1 0 0 3839 66 517 51
NSV4U000333 NSV4U000333.path1 evm.model.NODE_3888_length_13443_cov_27.867367.2.path1 3606 0.926277934754688 3830 2390 12073 38
NSV4U000335 NSV4U000335.path1 evm.model.NODE_4932_length_33462_cov_21.923407.9.path1 2841 0.536341325278459 3826 9538 46429 35
NSV4U000336 NSV4U000336.path1 evm.model.NODE_2191_length_79283_cov_31.245058.3.path1,evm.model.NODE_2191_length_79283_cov_31.245058.4.path1 467,785 1,1 3822 365 1348 115
NSV4U000337 NSV4U000337.path1 evm.model.NODE_1975_length_34776_cov_45.722569.3.path1,evm.model.NODE_1975_length_34776_cov_45.722569.4.path1 638,604 1,1 3821 2195 9982 327
NSV4U000338 NSV4U000338.path1 evm.model.NODE_4632_length_13073_cov_37.910503.3.path1 200 1 3817 2324 10747 68
NSV4U000340 NSV4U000340.path1 evm.model.NODE_16770_length_116340_cov_30.944723.19.path1 1724 0.966367713004484 3812 659 2387 106
NSV4U000341 NSV4U000341.path1 evm.model.NODE_2179_length_15651_cov_65.120628.1.path1 358 1 3803 498 4005 209
NSV4U000343 NSV4U000343.path1 evm.model.NODE_3817_length_15246_cov_25.109406.1.path1 1016 1 3797 5065 16813 32
NSV4U000344 NSV4U000344.path1 NSV4U000344.path1 0 0 3797 75 538 108
NSV4U000345 NSV4U000345.path1 evm.model.NODE_356_length_36960_cov_33.063015.9.path1 2363 1 3796 6308 20104 196
NSV4U000346 NSV4U000346.path1 evm.model.NODE_612_length_19930_cov_53.298798.6.path1 2177 1 3796 3562 19630 140
NSV4U000347 NSV4U000347.path1 evm.model.NODE_353_length_10161_cov_35.086704.2.path1 1565 1 3794 17132 140296 346
NSV4U000348 NSV4U000348.path1 evm.model.NODE_3356_length_60209_cov_30.187895.1.path1 2674 1 3791 2735 10827 61
NSV4U000349 NSV4U000349.path1 evm.model.NODE_1566_length_22700_cov_28.284142.7.path1 1956 1 3784 1973 8556 162
NSV4U000350 NSV4U000350.path1 evm.model.NODE_14213_length_81843_cov_33.995174.22.path1,evm.model.NODE_14213_length_81843_cov_33.995174.23.path1 2531,842 1,1 3781 5279 30685 24
NSV4U000351 NSV4U000351.path1 evm.model.NODE_9573_length_63558_cov_31.496885.2.path1 3406 1 3771 16420 58950 109
NSV4U000352 NSV4U000352.path1 evm.model.NODE_18897_length_39527_cov_78.611938.6.path1 3765 0.280781564620777 3770 1185 4551 38
NSV4U000353 NSV4U000353.path1 NSV4U000353.path1 0 0 3769 1066 3387 98
NSV4U000354 NSV4U000354.path1 NSV4U000354.path1 0 0 3768 2880 15116 550
NSV4U000355 NSV4U000355.path1 evm.model.NODE_18217_length_47346_cov_27.530310.10.path1 1079 1 3761 162 896 90
NSV4U000356 NSV4U000356.path1 evm.model.NODE_10012_length_84771_cov_29.832903.9.path1 3046 0.793642522146952 3755 3891 16245 139
NSV4U000357 NSV4U000357.path1 evm.model.NODE_8929_length_56817_cov_38.554077.12.path1,evm.model.NODE_8929_length_56817_cov_38.554077.13.path1 866,386 0.832692307692308,0.375121477162293 3755 164 969 35
NSV4U000359 NSV4U000359.path2 evm.model.NODE_2045_length_52517_cov_46.703411.13.path1,evm.model.NODE_2045_length_52517_cov_46.703411.14.path1 654,866 0.936962750716332,1 3752 1040 6799 254
NSV4U000360 NSV4U000360.path1 evm.model.NODE_17912_length_32785_cov_28.456673.3.path1,evm.model.NODE_17912_length_32785_cov_28.456673.4.path1 1439,1257 1,0.532627118644068 3750 3894 14066 264
NSV4U000362 NSV4U000362.path1 evm.model.NODE_772_length_46726_cov_25.418161.3.path1 3299 1 3747 224 658 72
NSV4U000363 NSV4U000363.path1 evm.model.NODE_1707_length_42609_cov_28.435213.3.path1 1170 1 3740 2651 8546 184
NSV4U000364 NSV4U000364.path2 evm.model.NODE_13255_length_45139_cov_25.026384.3.path1,evm.model.NODE_13255_length_45139_cov_25.026384.4.path1 390,1813 0.276792051100071,1 3739 3773 11721 151
NSV4U000365 NSV4U000365.path1 evm.model.NODE_1849_length_96814_cov_35.968777.20.path1 3540 0.655676977218003 3736 1231 3394 44
NSV4U000366 NSV4U000366.path1 evm.model.NODE_7140_length_356400_cov_29.455339.37.path1 1350 1 3735 10649 40486 251
NSV4U000370 NSV4U000370.path1 evm.model.NODE_9973_length_179428_cov_24.782236.17.path1 1385 1 3731 1568 3823 333
NSV4U000371 NSV4U000371.path1 evm.model.NODE_2458_length_54106_cov_37.881863.6.path1,evm.model.NODE_2458_length_54106_cov_37.881863.7.path1 2744,146 1,0.410112359550562 3730 2411 18594 65
NSV4U000372 NSV4U000372.path1 NSV4U000372.path1 0 0 3726 519 2890 150
NSV4U000373 NSV4U000373.path1 evm.model.NODE_14518_length_58774_cov_28.934870.7.path1 3475 0.856966707768187 3723 3077 7435 60
NSV4U000374 NSV4U000374.path1 NSV4U000374.path1 0 0 3723 1382 6407 118
NSV4U000375 NSV4U000375.path2 evm.model.NODE_13267_length_38606_cov_34.764957.1.path1 3314 1 3722 1165 7429 81
NSV4U000376 NSV4U000376.path1 NSV4U000376.path1 0 0 3715 516 1523 141
NSV4U000377 NSV4U000377.path1 NSV4U000377.path1,evm.model.NODE_6784_length_16726_cov_24.181215.4.path1 3,3008 0,1 3712 5298 17610 100
NSV4U000380 NSV4U000380.path1 evm.model.NODE_16770_length_116340_cov_30.944723.16.path1 3656 0.856607310215558 3708 859 3492 35
NSV4U000381 NSV4U000381.path1 evm.model.NODE_9029_length_32079_cov_42.798809.9.path1 2645 1 3698 6884 21864 132
NSV4U000382 NSV4U000382.path1 evm.model.NODE_20146_length_133724_cov_25.910383.25.path1 3434 1 3696 983 3161 108
NSV4U000383 NSV4U000383.path1 evm.model.NODE_4270_length_76551_cov_25.915586.11.path1 3550 1 3691 4209 12396 58
NSV4U000384 NSV4U000384.path1 evm.model.NODE_6170_length_33497_cov_43.213333.8.path1 992 1 3691 2045 5974 165
NSV4U000385 NSV4U000385.path1 NSV4U000385.path1 0 0 3684 1695 8286 71
NSV4U000386 NSV4U000386.path1 NSV4U000386.path1 0 0 3683 1186 5874 94
NSV4U000388 NSV4U000388.path1 evm.model.NODE_18011_length_44838_cov_26.062246.10.path1 3026 1 3681 2391 6217 129
NSV4U000389 NSV4U000389.path2 evm.model.NODE_14518_length_58774_cov_28.934870.2.path1,evm.model.NODE_14518_length_58774_cov_28.934870.3.path1 1346,692 1,1 3680 6292 18234 281
NSV4U000390 NSV4U000390.path1 evm.model.NODE_2424_length_5603_cov_38.378902.1.path1,evm.model.NODE_2424_length_5603_cov_38.378902.2.path1 1118,1991 1,1 3678 2472 9967 141
NSV4U000391 NSV4U000391.path2 evm.model.NODE_1052_length_20448_cov_31.456865.2.path1,evm.model.NODE_1052_length_20448_cov_31.456865.3.path1 1853,977 1,1 3676 1015 2897 111
NSV4U000392 NSV4U000392.path1 evm.model.NODE_25114_length_134913_cov_26.304485.10.path1 3215 1 3675 832 2428 165
NSV4U000393 NSV4U000393.path2 evm.model.NODE_4354_length_201559_cov_25.978880.8.path1,evm.model.NODE_4354_length_201559_cov_25.978880.9.path1 1106,446 1,1 3674 1626 8370 94
NSV4U000394 NSV4U000394.path1 evm.model.NODE_5585_length_46991_cov_37.295311.10.path1 3125 1 3671 2510 11598 40
NSV4U000396 NSV4U000396.path1 evm.model.NODE_11607_length_184900_cov_29.551151.41.path1,evm.model.NODE_11607_length_184900_cov_29.551151.42.path1 218,1785 1,0.454314074828201 3669 1852 7629 129
NSV4U000397 NSV4U000397.path1 NSV4U000397.path1 0 0 3665 68 218 155
NSV4U000398 NSV4U000398.path1 evm.model.NODE_12592_length_4783_cov_32.815598.1.path1,evm.model.NODE_12592_length_4783_cov_32.815598.2.path1 236,542 1,1 3660 3280 17023 150
NSV4U000399 NSV4U000399.path1 NSV4U000399.path1 0 0 3660 353 1765 49
NSV4U000400 NSV4U000400.path2 NSV4U000400.path2 0 0 3658 1369 5488 124
NSV4U000402 NSV4U000402.path1 evm.model.NODE_3777_length_166808_cov_35.525154.28.path1,evm.model.NODE_3777_length_166808_cov_35.525154.29.path1 2489,279 1,0.982394366197183 3655 5631 18505 174
NSV4U000404 NSV4U000404.path1 evm.model.NODE_1527_length_55426_cov_42.810394.5.path1,evm.model.NODE_1527_length_55426_cov_42.810394.6.path1 1823,746 1,1 3647 712 2348 89
NSV4U000406 NSV4U000406.path1 evm.model.NODE_4354_length_201559_cov_25.978880.41.path1 2915 0.93190537084399 3642 1947 7327 152
NSV4U000407 NSV4U000407.path1 NSV4U000407.path1 0 0 3641 2648 5614 464
NSV4U000408 NSV4U000408.path1 NSV4U000408.path1 0 0 3640 1333 8766 34
NSV4U000409 NSV4U000409.path1 NSV4U000409.path1 0 0 3640 1535 5390 300
NSV4U000410 NSV4U000410.path2 NSV4U000410.path2 0 0 3640 1253 4776 130
NSV4U000411 NSV4U000411.path1 evm.model.NODE_9973_length_179428_cov_24.782236.25.path1,evm.model.NODE_9973_length_179428_cov_24.782236.26.path1 291,1802 1,1 3640 299 1200 86
NSV4U000412 NSV4U000412.path1 evm.model.NODE_1033_length_24038_cov_32.932400.6.path1 3456 1 3639 29899 50576 286
NSV4U000413 NSV4U000413.path1 NSV4U000413.path1 0 0 3638 1167 4490 74
NSV4U000414 NSV4U000414.path2 evm.model.NODE_6702_length_56577_cov_50.259029.9.path1 2501 1 3636 2655 9646 75
NSV4U000415 NSV4U000415.path1 evm.model.NODE_1516_length_11964_cov_30.291624.3.path1 1560 1 3636 2615 7222 37
NSV4U000417 NSV4U000417.path1 evm.model.NODE_25114_length_134913_cov_26.304485.16.path1 3480 0.842615012106538 3635 1819 11663 59
NSV4U000418 NSV4U000418.path1 evm.model.NODE_3515_length_8066_cov_24.770145.2.path1,evm.model.NODE_3515_length_8066_cov_24.770145.3.path1 1118,824 1,1 3633 3625 13888 117
NSV4U000419 NSV4U000419.path2 evm.model.NODE_1592_length_30294_cov_25.727505.6.path1,evm.model.NODE_1592_length_30294_cov_25.727505.7.path1 212,1790 1,1 3629 3877 12589 421
NSV4U000420 NSV4U000420.path1 evm.model.NODE_4311_length_15024_cov_29.759451.5.path1 1504 1 3627 13477 38467 204
NSV4U000421 NSV4U000421.path1 evm.model.NODE_15201_length_19658_cov_22.734867.4.path1 2976 0.928259513412352 3623 5712 20220 85
NSV4U000422 NSV4U000422.path1 evm.model.NODE_8929_length_56817_cov_38.554077.4.path1,evm.model.NODE_8929_length_56817_cov_38.554077.5.path1 1697,359 1,1 3622 1414 4553 182
NSV4U000423 NSV4U000423.path1 evm.model.NODE_13083_length_35589_cov_85.561661.1.path1,evm.model.NODE_13083_length_35589_cov_85.561661.2.path1 302,791 1,1 3621 2476 20058 202
NSV4U000424 NSV4U000424.path2 evm.model.NODE_2454_length_10432_cov_50.314224.2.path1,evm.model.NODE_2454_length_10432_cov_50.314224.3.path1 979,347 0.914953271028037,1 3620 1415 11705 105
NSV4U000425 NSV4U000425.path1 evm.model.NODE_3779_length_6182_cov_108.868004.1.path1 2075 1 3613 9687 24712 52
NSV4U000426 NSV4U000426.path1 evm.model.NODE_2550_length_17331_cov_34.594772.5.path1 225 1 3607 1133 4223 181
NSV4U000427 NSV4U000427.path1 evm.model.NODE_13931_length_76375_cov_32.742809.11.path1 2413 0.83379405666897 3603 2039 8131 26
NSV4U000428 NSV4U000428.path2 evm.model.NODE_3356_length_60209_cov_30.187895.7.path1 2937 0.876716417910448 3598 2537 11914 44
NSV4U000429 NSV4U000429.path1 NSV4U000429.path1 0 0 3597 4593 14597 173
NSV4U000430 NSV4U000430.path2 evm.model.NODE_2207_length_11077_cov_38.401913.3.path1,evm.model.NODE_2207_length_11077_cov_38.401913.4.path1 1975,320 1,1 3597 1378 5561 31
NSV4U000432 NSV4U000432.path1 evm.model.NODE_14507_length_122425_cov_25.969965.13.path1 1561 1 3592 4602 11883 245
NSV4U000434 NSV4U000434.path1 evm.model.NODE_2081_length_29986_cov_26.185686.7.path1 3206 0.974468085106383 3584 1453 5617 26
NSV4U000435 NSV4U000435.path1 NSV4U000435.path1 0 0 3577 85 243 71
NSV4U000436 NSV4U000436.path2 evm.model.NODE_14507_length_122425_cov_25.969965.34.path1 1153 1 3572 1801 9680 105
NSV4U000437 NSV4U000437.path1 evm.model.NODE_1293_length_138555_cov_23.791967.10.path1 1358 1 3571 1199 4921 85
NSV4U000438 NSV4U000438.path2 evm.model.NODE_9973_length_179428_cov_24.782236.16.path1 485 1 3571 188 583 147
NSV4U000439 NSV4U000439.path1 evm.model.NODE_6142_length_8465_cov_30.645008.1.path1 2957 1 3569 2636 11814 44
NSV4U000440 NSV4U000440.path1 evm.model.NODE_13931_length_76375_cov_32.742809.19.path1 2298 0.611984021304927 3569 722 2681 51
NSV4U000441 NSV4U000441.path1 evm.model.NODE_6174_length_37662_cov_30.976820.11.path1 1475 1 3563 3722 22538 94
NSV4U000442 NSV4U000442.path1 evm.model.NODE_12397_length_32524_cov_33.941429.2.path1 1897 1 3562 11880 37343 160
NSV4U000443 NSV4U000443.path1 evm.model.NODE_11689_length_44393_cov_48.154369.4.path1 3136 0.37906442644748 3561 1757 6251 25
NSV4U000444 NSV4U000444.path1 NSV4U000444.path1 0 0 3559 895 4235 98
NSV4U000445 NSV4U000445.path1 evm.model.NODE_7385_length_60795_cov_31.315569.10.path1 3536 0.71492114840275 3556 4736 27560 27
NSV4U000446 NSV4U000446.path1 evm.model.NODE_10340_length_67944_cov_27.725700.13.path1 3283 0.708000862626698 3555 1671 10281 43
NSV4U000448 NSV4U000448.path1 NSV4U000448.path1,evm.model.NODE_1514_length_22588_cov_50.693024.1.path1,evm.model.NODE_1514_length_22588_cov_50.693024.2.path1,evm.model.NODE_1514_length_22588_cov_50.693024.3.path1 30,612,281,852 0,0.674008810572687,1,1 3550 15596 33634 231
NSV4U000450 NSV4U000450.path1 evm.model.NODE_7282_length_48863_cov_35.137630.5.path1 2827 1 3547 6634 20116 312
NSV4U000451 NSV4U000451.path1 evm.model.NODE_5553_length_95922_cov_31.781374.4.path1,evm.model.NODE_5553_length_95922_cov_31.781374.5.path1 1208,1759 1,0.952355170546833 3547 508 2029 102
NSV4U000452 NSV4U000452.path1 evm.model.NODE_3723_length_40229_cov_36.970146.5.path1 2710 0.955234402537892 3545 3084 12363 171
NSV4U000453 NSV4U000453.path1 evm.model.NODE_20146_length_133724_cov_25.910383.1.path1 3006 1 3540 3973 11631 57
NSV4U000454 NSV4U000454.path1 evm.model.NODE_15274_length_11633_cov_26.923752.4.path1 2486 1 3539 2455 13573 12
NSV4U000455 NSV4U000455.path1 evm.model.NODE_3524_length_9524_cov_37.010815.1.path1 224 1 3538 2951 9868 73
NSV4U000456 NSV4U000456.path1 evm.model.NODE_1976_length_29354_cov_69.429413.1.path1 1045 1 3538 1240 5206 108
NSV4U000457 NSV4U000457.path1 evm.model.NODE_5504_length_161644_cov_33.203144.3.path1,evm.model.NODE_5504_length_161644_cov_33.203144.4.path1 1299,1460 0.935878962536023,1 3537 1500 6691 132
NSV4U000458 NSV4U000458.path1 evm.model.NODE_21776_length_102605_cov_24.467833.1.path1,evm.model.NODE_21776_length_102605_cov_24.467833.2.path1 734,563 1,1 3535 8029 35567 175
NSV4U000459 NSV4U000459.path1 evm.model.NODE_9502_length_16934_cov_37.583206.2.path1,evm.model.NODE_9502_length_16934_cov_37.583206.3.path1 1189,2020 1,1 3534 50779 133157 512
NSV4U000460 NSV4U000460.path1 NSV4U000460.path1 0 0 3532 390 1627 191
NSV4U000461 NSV4U000461.path2 NSV4U000461.path2 0 0 3530 91 177 113
NSV4U000466 NSV4U000466.path1 evm.model.NODE_3781_length_51046_cov_29.463131.7.path1 3264 1 3524 6406 13756 218
NSV4U000468 NSV4U000468.path1 evm.model.NODE_5038_length_3478_cov_27.781197.1.path1,evm.model.NODE_5038_length_3478_cov_27.781197.2.path1 1604,230 1,1 3522 5787 23440 25
NSV4U000469 NSV4U000469.path1 NSV4U000469.path1 0 0 3516 1779 4007 245
NSV4U000470 NSV4U000470.path1 evm.model.NODE_1166_length_65867_cov_35.045288.6.path1 3266 1 3512 2888 13469 42
NSV4U000473 NSV4U000473.path1 evm.model.NODE_643_length_12734_cov_30.730093.1.path1 2834 1 3498 2997 13753 61
NSV4U000475 NSV4U000475.path2 evm.model.NODE_2080_length_84521_cov_33.951492.15.path1 3200 1 3493 4786 14163 130
NSV4U000476 NSV4U000476.path1 NSV4U000476.path1 0 0 3493 5152 23114 88
NSV4U000477 NSV4U000477.path1 537atp6_mt.path1,537nad1_mt.path1,537nad2_mt.path1 788,980,1481 1,1,1 3491 13 47 122
NSV4U000478 NSV4U000478.path1 evm.model.NODE_4270_length_76551_cov_25.915586.19.path1 3236 0.649538338016861 3488 1139 4656 70
NSV4U000481 NSV4U000481.path2 evm.model.NODE_2820_length_17986_cov_48.710552.2.path1 2447 1 3476 2129 12032 39
NSV4U000482 NSV4U000482.path1 NSV4U000482.path1 0 0 3475 3587 18029 120
NSV4U000483 NSV4U000483.path2 evm.model.NODE_5111_length_67305_cov_25.220356.15.path1 1331 1 3466 1325 4134 443
NSV4U000484 NSV4U000484.path1 NSV4U000484.path1 0 0 3462 973 3142 82
NSV4U000485 NSV4U000485.path2 evm.model.NODE_6552_length_109823_cov_27.990576.10.path1 2921 1 3461 3241 14274 61
NSV4U000486 NSV4U000486.path1 evm.model.NODE_11475_length_219056_cov_29.175604.13.path1 1520 1 3459 2340 8630 113
NSV4U000488 NSV4U000488.path2 NSV4U000488.path2 0 0 3457 740 2133 118
NSV4U000489 NSV4U000489.path1 evm.model.NODE_120_length_36643_cov_49.987747.2.path1,evm.model.NODE_120_length_36643_cov_49.987747.3.path1,evm.model.NODE_120_length_36643_cov_49.987747.4.path1 590,734,998 1,1,0.543869209809264 3456 2192 11417 124
NSV4U000490 NSV4U000490.path1 evm.model.NODE_8429_length_132544_cov_33.614422.10.path1 2723 1 3455 12614 62834 137
NSV4U000491 NSV4U000491.path1 evm.model.NODE_1168_length_33056_cov_37.193279.4.path1 2783 1 3455 4089 18487 27
NSV4U000492 NSV4U000492.path1 evm.model.NODE_21776_length_102605_cov_24.467833.11.path1,evm.model.NODE_21776_length_102605_cov_24.467833.12.path1,evm.model.NODE_21776_length_102605_cov_24.467833.13.path1 445,371,724 1,1,1 3454 6317 32984 200
NSV4U000495 NSV4U000495.path1 evm.model.NODE_11607_length_184900_cov_29.551151.26.path1 3552 0.671328671328671 3451 99 500 43
NSV4U000496 NSV4U000496.path1 evm.model.NODE_2417_length_33708_cov_28.269609.8.path1,evm.model.NODE_2417_length_33708_cov_28.269609.9.path1 1958,650 1,1 3448 1966 6880 72
NSV4U000497 NSV4U000497.path1 NSV4U000497.path1 0 0 3444 2717 7287 88
NSV4U000498 NSV4U000498.path1 evm.model.NODE_6363_length_27683_cov_30.391323.3.path1 3020 1 3444 4363 16944 94
NSV4U000499 NSV4U000499.path1 NSV4U000499.path1 0 0 3444 6389 27175 107
NSV4U000500 NSV4U000500.path1 NSV4U000500.path1 0 0 3441 567 1435 113
NSV4U000501 NSV4U000501.path1 evm.model.NODE_2417_length_33708_cov_28.269609.2.path1 3203 1 3434 3655 11966 60
NSV4U000503 NSV4U000503.path1 evm.model.NODE_4473_length_21500_cov_26.534931.6.path1 1730 1 3432 1500 4782 66
NSV4U000504 NSV4U000504.path2 evm.model.NODE_12998_length_82613_cov_45.756855.11.path1 1422 0.566533864541833 3430 463 4692 115
NSV4U000505 NSV4U000505.path1 evm.model.NODE_2987_length_27915_cov_30.934372.6.path1 2475 0.553815171179235 3427 6096 33600 19
NSV4U000507 NSV4U000507.path2 NSV4U000507.path2 0 0 3422 1890 15963 290
NSV4U000508 NSV4U000508.path1 evm.model.NODE_10_length_11324_cov_52.996380.1.path1 845 1 3421 3740 12228 61
NSV4U000509 NSV4U000509.path2 evm.model.NODE_5504_length_161644_cov_33.203144.40.path1,evm.model.NODE_5504_length_161644_cov_33.203144.41.path1 831,1241 0.490554899645809,1 3421 418 1967 132
NSV4U000510 NSV4U000510.path1 evm.model.NODE_4302_length_54665_cov_28.209127.12.path1 1475 1 3420 11 41 63
NSV4U000512 NSV4U000512.path2 evm.model.NODE_1118_length_6477_cov_36.147137.2.path1 1669 1 3418 4469 14075 259
NSV4U000513 NSV4U000513.path1 evm.model.NODE_8648_length_20850_cov_52.058754.10.path1,evm.model.NODE_8648_length_20850_cov_52.058754.9.path1 671,1864 1,1 3415 2143 9164 118
NSV4U000514 NSV4U000514.path1 evm.model.NODE_11475_length_219056_cov_29.175604.48.path1 2087 1 3413 355 1094 75
NSV4U000515 NSV4U000515.path1 evm.model.NODE_13931_length_76375_cov_32.742809.4.path1 1142 1 3412 592 2728 74
NSV4U000516 NSV4U000516.path1 evm.model.NODE_4302_length_54665_cov_28.209127.2.path1 2555 1 3411 5743 13324 103
NSV4U000517 NSV4U000517.path1 evm.model.NODE_6128_length_8972_cov_28.736067.1.path1 2918 0.531899380240612 3409 2672 9284 121
NSV4U000518 NSV4U000518.path2 evm.model.NODE_6670_length_140031_cov_35.263058.27.path1,evm.model.NODE_6670_length_140031_cov_35.263058.28.path1 857,1925 1,1 3408 3196 10007 164
NSV4U000519 NSV4U000519.path1 evm.model.NODE_18011_length_44838_cov_26.062246.1.path1 2951 1 3407 1365 5326 54
NSV4U000520 NSV4U000520.path1 evm.model.NODE_7282_length_48863_cov_35.137630.2.path1,evm.model.NODE_7282_length_48863_cov_35.137630.3.path1 809,605 1,1 3406 2937 11919 240
NSV4U000521 NSV4U000521.path1 evm.model.NODE_11475_length_219056_cov_29.175604.16.path1 2129 1 3406 3107 11542 231
NSV4U000522 NSV4U000522.path1 evm.model.NODE_772_length_46726_cov_25.418161.6.path1 3085 0.351246726630992 3405 179 684 103
NSV4U000523 NSV4U000523.path1 evm.model.NODE_20146_length_133724_cov_25.910383.32.path1 734 1 3402 2197 10616 61
NSV4U000524 NSV4U000524.path1 evm.model.NODE_5035_length_104762_cov_45.917507.15.path1 1007 1 3401 203 857 353
NSV4U000525 NSV4U000525.path1 NSV4U000525.path1 0 0 3396 253 990 88
NSV4U000526 NSV4U000526.path1 evm.model.NODE_2082_length_84249_cov_40.433144.12.path1 845 1 3391 2899 9974 152
NSV4U000527 NSV4U000527.path1 evm.model.NODE_1654_length_33227_cov_40.790321.1.path1,evm.model.NODE_1654_length_33227_cov_40.790321.2.path1 1274,1126 1,1 3391 12739 26120 133
NSV4U000528 NSV4U000528.path1 evm.model.NODE_4354_length_201559_cov_25.978880.43.path1 3382 0.604900733321409 3384 1959 7011 18
NSV4U000530 NSV4U000530.path1 evm.model.NODE_561_length_34830_cov_37.376888.4.path1 636 1 3383 1587 6808 170
NSV4U000531 NSV4U000531.path1 evm.model.NODE_2175_length_118215_cov_32.986847.34.path1 1805 1 3380 4254 20749 252
NSV4U000532 NSV4U000532.path2 evm.model.NODE_4021_length_10600_cov_43.946793.3.path1 359 1 3377 3901 22193 73
NSV4U000533 NSV4U000533.path1 NSV4U000533.path1 0 0 3377 1789 6869 52
NSV4U000535 NSV4U000535.path1 evm.model.NODE_5706_length_5437_cov_44.554348.2.path1 3040 0.77968709925622 3376 187 921 77
NSV4U000536 NSV4U000536.path1 evm.model.NODE_3924_length_54301_cov_35.380581.15.path1 907 0.253706293706294 3375 119 566 74
NSV4U000537 NSV4U000537.path1 evm.model.NODE_3356_length_60209_cov_30.187895.16.path1 1653 1 3374 8692 93885 202
NSV4U000538 NSV4U000538.path2 evm.model.NODE_8751_length_68855_cov_29.281389.20.path1 1217 1 3374 1594 6016 52
NSV4U000539 NSV4U000539.path1 evm.model.NODE_1293_length_138555_cov_23.791967.9.path1 2384 1 3371 89781 424010 328
NSV4U000540 NSV4U000540.path1 evm.model.NODE_12397_length_32524_cov_33.941429.4.path1 2054 1 3370 435 2831 79
NSV4U000543 NSV4U000543.path2 NSV4U000543.path2 0 0 3367 2866 9884 90
NSV4U000544 NSV4U000544.path1 evm.model.NODE_9757_length_73537_cov_28.827461.14.path1,evm.model.NODE_9757_length_73537_cov_28.827461.15.path1 1632,947 0.513368983957219,1 3366 822 2879 145
NSV4U000546 NSV4U000546.path1 evm.model.NODE_742_length_63355_cov_26.145277.17.path1 2846 1 3360 3653 12650 113
NSV4U000548 NSV4U000548.path1 evm.model.NODE_16872_length_109993_cov_22.762920.8.path1 1421 1 3356 2328 9124 114
NSV4U000549 NSV4U000549.path1 evm.model.NODE_985_length_10177_cov_56.070946.1.path1 920 0.767306088407006 3356 857 5104 14
NSV4U000550 NSV4U000550.path1 evm.model.NODE_15274_length_11633_cov_26.923752.3.path1 2759 1 3356 4648 18451 24
NSV4U000551 NSV4U000551.path1 NSV4U000551.path1 0 0 3356 3198 16843 453
NSV4U000552 NSV4U000552.path1 evm.model.NODE_7521_length_97004_cov_27.179478.14.path1 2116 1 3354 8823 21225 188
NSV4U000553 NSV4U000553.path1 evm.model.NODE_5504_length_161644_cov_33.203144.33.path1,evm.model.NODE_5504_length_161644_cov_33.203144.34.path1 851,1955 1,0.856704645048203 3354 1908 7669 106
NSV4U000554 NSV4U000554.path1 NSV4U000554.path1 0 0 3351 1801 8803 207
NSV4U000555 NSV4U000555.path1 evm.model.NODE_6286_length_65565_cov_34.800961.13.path1,evm.model.NODE_6286_length_65565_cov_34.800961.14.path1 1361,632 1,1 3349 273 944 172
NSV4U000556 NSV4U000556.path2 evm.model.NODE_9538_length_20870_cov_39.648441.2.path1,evm.model.NODE_9538_length_20870_cov_39.648441.3.path1 1115,419 1,1 3348 43670 52137 154
NSV4U000558 NSV4U000558.path1 evm.model.NODE_5504_length_161644_cov_33.203144.21.path1 1634 1 3340 4081 13684 508
NSV4U000559 NSV4U000559.path1 evm.model.NODE_4860_length_33993_cov_30.955933.11.path1 2609 1 3338 4492 22608 53
NSV4U000560 NSV4U000560.path2 evm.model.NODE_637_length_17217_cov_56.859207.2.path1,evm.model.NODE_637_length_17217_cov_56.859207.3.path1 953,464 1,1 3336 15565 59803 266
NSV4U000561 NSV4U000561.path1 evm.model.NODE_3995_length_25249_cov_29.112558.4.path1 1834 1 3336 1118 7278 115
NSV4U000562 NSV4U000562.path2 evm.model.NODE_11475_length_219056_cov_29.175604.22.path1 2798 1 3334 1411 3631 121
NSV4U000564 NSV4U000564.path1 NSV4U000564.path1 0 0 3332 478 1595 99
NSV4U000566 NSV4U000566.path1 evm.model.NODE_5457_length_19116_cov_28.227348.5.path1,evm.model.NODE_5457_length_19116_cov_28.227348.6.path1 344,1649 1,1 3330 13817 47900 117
NSV4U000568 NSV4U000568.path1 evm.model.NODE_11607_length_184900_cov_29.551151.29.path1 3017 0.907914535058682 3327 1644 6298 99
NSV4U000569 NSV4U000569.path1 NSV4U000569.path1 0 0 3327 975 15453 215
NSV4U000570 NSV4U000570.path1 evm.model.NODE_11673_length_70417_cov_31.278229.10.path1,evm.model.NODE_11673_length_70417_cov_31.278229.9.path1 1991,684 1,1 3327 7461 32568 223
NSV4U000571 NSV4U000571.path1 NSV4U000571.path1 0 0 3325 1678 8612 83
NSV4U000572 NSV4U000572.path1 evm.model.NODE_280_length_34212_cov_28.948702.11.path1 1514 1 3325 2939 6889 459
NSV4U000573 NSV4U000573.path1 evm.model.NODE_15061_length_171711_cov_31.321459.35.path1 2720 1 3324 340 2021 128
NSV4U000574 NSV4U000574.path2 evm.model.NODE_4860_length_33993_cov_30.955933.7.path1,evm.model.NODE_4860_length_33993_cov_30.955933.8.path1 251,563 1,1 3323 2676 5716 72
NSV4U000575 NSV4U000575.path1 evm.model.NODE_3356_length_60209_cov_30.187895.12.path1 3218 0.937099592312172 3322 1611 6837 31
NSV4U000576 NSV4U000576.path2 NSV4U000576.path2 0 0 3321 341 1855 98
NSV4U000577 NSV4U000577.path1 evm.model.NODE_17884_length_137494_cov_25.776928.8.path1 2372 1 3313 16 160 112
NSV4U000578 NSV4U000578.path1 evm.model.NODE_7693_length_87213_cov_27.013094.2.path1 2640 1 3313 1234 5426 53
NSV4U000580 NSV4U000580.path1 evm.model.NODE_7607_length_34981_cov_72.463821.4.path1,evm.model.NODE_7607_length_34981_cov_72.463821.5.path1 392,278 1,1 3301 1118 2910 61
NSV4U000581 NSV4U000581.path1 evm.model.NODE_2082_length_84249_cov_40.433144.17.path1,evm.model.NODE_2082_length_84249_cov_40.433144.18.path1 1951,413 1,1 3297 2989 16497 309
NSV4U000582 NSV4U000582.path1 evm.model.NODE_17902_length_40108_cov_33.321232.9.path1 1898 1 3297 618 2812 66
NSV4U000583 NSV4U000583.path1 evm.model.NODE_12931_length_99673_cov_24.628796.10.path1,evm.model.NODE_12931_length_99673_cov_24.628796.9.path1 362,770 0.327009936766034,1 3296 4907 15768 197
NSV4U000584 NSV4U000584.path1 evm.model.NODE_24_length_63923_cov_38.557358.6.path1 2705 1 3294 4623 15419 298
NSV4U000585 NSV4U000585.path1 NSV4U000585.path1 0 0 3289 91 629 37
NSV4U000586 NSV4U000586.path1 NSV4U000586.path1 0 0 3286 1108 7077 184
NSV4U000588 NSV4U000588.path1 NSV4U000588.path1 0 0 3282 638 3081 56
NSV4U000589 NSV4U000589.path2 evm.model.NODE_7751_length_15947_cov_24.350849.4.path1,evm.model.NODE_7751_length_15947_cov_24.350849.5.path1 851,1049 1,1 3282 1113 3569 130
NSV4U000590 NSV4U000590.path1 evm.model.NODE_1551_length_47231_cov_34.732380.4.path1 1955 1 3279 7920 33602 265
NSV4U000591 NSV4U000591.path2 evm.model.NODE_17816_length_40853_cov_24.565760.4.path1 1784 1 3279 543 2061 181
NSV4U000592 NSV4U000592.path2 evm.model.NODE_2082_length_84249_cov_40.433144.3.path1 3061 0.828641039523552 3277 1826 7860 83
NSV4U000593 NSV4U000593.path1 evm.model.NODE_7140_length_356400_cov_29.455339.8.path1 1859 1 3277 2722 13933 90
NSV4U000594 NSV4U000594.path1 evm.model.NODE_792_length_39871_cov_27.839382.12.path1 3020 1 3274 4510 24448 111
NSV4U000596 NSV4U000596.path2 NSV4U000596.path2 0 0 3271 1312 10557 291
NSV4U000597 NSV4U000597.path1 evm.model.NODE_24_length_63923_cov_38.557358.3.path1 2795 1 3269 1086 4589 246
NSV4U000598 NSV4U000598.path1 evm.model.NODE_6552_length_109823_cov_27.990576.7.path1 2516 1 3268 3083 11723 72
NSV4U000599 NSV4U000599.path2 NSV4U000599.path2 0 0 3268 1831 5602 63
NSV4U000600 NSV4U000600.path1 evm.model.NODE_10013_length_41408_cov_46.674122.1.path1 407 1 3267 969 2832 117
NSV4U000601 NSV4U000601.path1 evm.model.NODE_5553_length_95922_cov_31.781374.9.path1 3186 0.268679372575476 3264 123 766 110
NSV4U000602 NSV4U000602.path2 evm.model.NODE_1551_length_47231_cov_34.732380.2.path1 617 1 3264 7824 19989 322
NSV4U000603 NSV4U000603.path1 evm.model.NODE_20146_length_133724_cov_25.910383.20.path1 1709 1 3264 1274 6054 173
NSV4U000604 NSV4U000604.path1 NSV4U000604.path1 0 0 3261 514 1688 259
NSV4U000605 NSV4U000605.path1 NSV4U000605.path1 0 0 3260 1682 3809 211
NSV4U000606 NSV4U000606.path1 evm.model.NODE_1558_length_29921_cov_29.411249.6.path1 2450 1 3259 740 2552 112
NSV4U000608 NSV4U000608.path1 evm.model.NODE_6702_length_56577_cov_50.259029.10.path1 2913 0.786447084233261 3258 3684 13459 17
NSV4U000609 NSV4U000609.path1 evm.model.NODE_6552_length_109823_cov_27.990576.7.path1 1949 0.774642289348172 3256 2393 10098 138
NSV4U000610 NSV4U000610.path1 evm.model.NODE_8429_length_132544_cov_33.614422.23.path1 1203 0.301806322127446 3254 269 960 116
NSV4U000612 NSV4U000612.path1 evm.model.NODE_9973_length_179428_cov_24.782236.28.path1 3059 0.998042414355628 3253 592 1681 170
NSV4U000613 NSV4U000613.path1 NSV4U000613.path1 0 0 3251 202 714 93
NSV4U000614 NSV4U000614.path2 evm.model.NODE_5585_length_46991_cov_37.295311.1.path1 434 1 3249 5606 16907 202
NSV4U000615 NSV4U000615.path1 NSV4U000615.path1 0 0 3249 5248 11528 242
NSV4U000616 NSV4U000616.path2 evm.model.NODE_11607_length_184900_cov_29.551151.33.path1 2516 1 3240 4067 20259 69
NSV4U000617 NSV4U000617.path1 NSV4U000617.path1 0 0 3239 4013 15112 25
NSV4U000618 NSV4U000618.path1 evm.model.NODE_967_length_13219_cov_28.396551.6.path1 1946 1 3237 2458 8604 189
NSV4U000620 NSV4U000620.path1 evm.model.NODE_1849_length_96814_cov_35.968777.4.path1,evm.model.NODE_1849_length_96814_cov_35.968777.5.path1 1937,851 1,1 3235 277 1511 205
NSV4U000621 NSV4U000621.path1 NSV4U000621.path1 0 0 3234 1132 5464 54
NSV4U000622 NSV4U000622.path1 evm.model.NODE_3723_length_40229_cov_36.970146.4.path1 1312 0.655017473789316 3233 3923 16363 255
NSV4U000623 NSV4U000623.path1 evm.model.NODE_11607_length_184900_cov_29.551151.42.path1,evm.model.NODE_11607_length_184900_cov_29.551151.43.path1 2159,1022 0.54950369050649,1 3233 2865 7087 46
NSV4U000624 NSV4U000624.path1 evm.model.NODE_2042_length_16224_cov_29.510479.2.path1 2708 1 3232 2311 9797 67
NSV4U000625 NSV4U000625.path1 evm.model.NODE_1352_length_97678_cov_23.876482.19.path1 3052 0.970120788302607 3227 207 914 130
NSV4U000627 NSV4U000627.path1 NSV4U000627.path1 0 0 3226 1320 5023 55
NSV4U000628 NSV4U000628.path1 NSV4U000628.path1 0 0 3224 86 325 105
NSV4U000629 NSV4U000629.path1 evm.model.NODE_1293_length_138555_cov_23.791967.18.path1 2621 1 3223 96635 311367 397
NSV4U000630 NSV4U000630.path1 evm.model.NODE_2388_length_24174_cov_51.903614.3.path1 2642 1 3223 8680 27469 149
NSV4U000631 NSV4U000631.path1 NSV4U000631.path1 0 0 3222 226 689 134
NSV4U000633 NSV4U000633.path1 evm.model.NODE_2987_length_27915_cov_30.934372.7.path1 1729 0.153157941358845 3218 5444 31766 2
NSV4U000635 NSV4U000635.path1 evm.model.NODE_7140_length_356400_cov_29.455339.57.path1 1297 1 3215 59 195 85
NSV4U000636 NSV4U000636.path1 evm.model.NODE_20146_length_133724_cov_25.910383.26.path1 3197 0.462595861669802 3215 159 546 25
NSV4U000637 NSV4U000637.path1 evm.model.NODE_1849_length_96814_cov_35.968777.17.path1 520 0.443686006825939 3212 439 857 54
NSV4U000639 NSV4U000639.path2 evm.model.NODE_11837_length_92417_cov_28.714565.18.path1 2384 1 3209 2204 6944 148
NSV4U000640 NSV4U000640.path1 NSV4U000640.path1 0 0 3209 125 508 75
NSV4U000641 NSV4U000641.path2 evm.model.NODE_997_length_7488_cov_36.486244.2.path1,evm.model.NODE_997_length_7488_cov_36.486244.3.path1 572,374 1,1 3207 1701 7579 190
NSV4U000642 NSV4U000642.path1 evm.model.NODE_26505_length_35753_cov_31.399323.3.path1,evm.model.NODE_26505_length_35753_cov_31.399323.4.path1 1085,1355 1,1 3206 2451 9888 54
NSV4U000643 NSV4U000643.path1 evm.model.NODE_5111_length_67305_cov_25.220356.9.path1 1694 1 3205 380 1267 127
NSV4U000644 NSV4U000644.path1 NSV4U000644.path1 0 0 3204 481 1403 273
NSV4U000645 NSV4U000645.path1 evm.model.NODE_558_length_13477_cov_34.469391.4.path1,evm.model.NODE_558_length_13477_cov_34.469391.5.path1 1473,637 1,0.745901639344262 3202 8385 29229 108
NSV4U000646 NSV4U000646.path1 evm.model.NODE_3706_length_47643_cov_38.233780.7.path1 1883 0.90485343584815 3198 2595 12754 2
NSV4U000648 NSV4U000648.path1 evm.model.NODE_11607_length_184900_cov_29.551151.40.path1 266 1 3197 2805 14439 212
NSV4U000649 NSV4U000649.path1 NSV4U000649.path1 0 0 3194 1262 4236 71
NSV4U000650 NSV4U000650.path2 NSV4U000650.path2 0 0 3192 4592 46683 2
NSV4U000651 NSV4U000651.path1 evm.model.NODE_9976_length_52224_cov_59.328354.1.path1 930 1 3192 1271 11650 153
NSV4U000652 NSV4U000652.path1 evm.model.NODE_2191_length_79283_cov_31.245058.13.path1 503 1 3191 2289 9127 60
NSV4U000653 NSV4U000653.path1 evm.model.NODE_11689_length_44393_cov_48.154369.4.path1 3013 0.364196784721383 3190 1253 3154 72
NSV4U000654 NSV4U000654.path1 evm.model.NODE_3924_length_54301_cov_35.380581.8.path1 2186 1 3188 720 1828 96
NSV4U000655 NSV4U000655.path2 evm.model.NODE_5244_length_44178_cov_44.450089.2.path1,evm.model.NODE_5244_length_44178_cov_44.450089.3.path1 617,1487 1,1 3187 94499 159597 340
NSV4U000656 NSV4U000656.path1 evm.model.NODE_3777_length_166808_cov_35.525154.26.path1 527 1 3187 1131 17266 237
NSV4U000657 NSV4U000657.path1 evm.model.NODE_5021_length_48911_cov_27.181206.1.path1 2936 1 3186 280 674 97
NSV4U000658 NSV4U000658.path1 evm.model.NODE_3777_length_166808_cov_35.525154.22.path1 1022 1 3183 12624 45067 657
NSV4U000659 NSV4U000659.path1 NSV4U000659.path1 0 0 3181 1376 3973 136
NSV4U000660 NSV4U000660.path1 NSV4U000660.path1 0 0 3181 1684 4014 86
NSV4U000661 NSV4U000661.path1 evm.model.NODE_16034_length_57654_cov_46.603600.1.path1 1139 1 3180 936 3521 105
NSV4U000662 NSV4U000662.path1 evm.model.NODE_877_length_88818_cov_33.404861.14.path1,evm.model.NODE_877_length_88818_cov_33.404861.15.path1,evm.model.NODE_877_length_88818_cov_33.404861.16.path1 902,842,2027 1,1,1 3179 6832 16805 627
NSV4U000663 NSV4U000663.path1 evm.model.NODE_17884_length_137494_cov_25.776928.9.path1 1028 1 3179 157 460 96
NSV4U000664 NSV4U000664.path1 evm.model.NODE_742_length_63355_cov_26.145277.16.path1 2789 1 3178 1015 3228 58
NSV4U000665 NSV4U000665.path1 evm.model.NODE_1527_length_55426_cov_42.810394.14.path1 1964 1 3178 940 4965 115
NSV4U000666 NSV4U000666.path1 NSV4U000666.path1 0 0 3178 353 914 117
NSV4U000667 NSV4U000667.path2 evm.model.NODE_2861_length_29087_cov_42.500500.4.path1 2107 0.985500467726848 3177 11866 43152 46
NSV4U000668 NSV4U000668.path1 evm.model.NODE_159_length_9161_cov_57.657135.1.path1 2451 0.331888964116452 3177 1610 6053 1
NSV4U000669 NSV4U000669.path1 NSV4U000669.path1 0 0 3176 1131 9749 50
NSV4U000670 NSV4U000670.path1 NSV4U000670.path1 0 0 3173 243 742 29
NSV4U000671 NSV4U000671.path1 evm.model.NODE_8929_length_56817_cov_38.554077.11.path1 350 1 3172 463 1575 94
NSV4U000673 NSV4U000673.path2 evm.model.NODE_9757_length_73537_cov_28.827461.2.path1,evm.model.NODE_9757_length_73537_cov_28.827461.3.path1 368,1346 1,1 3169 3965 13548 163
NSV4U000674 NSV4U000674.path1 evm.model.NODE_1339_length_32014_cov_60.519993.3.path1 548 1 3167 605 3318 103
NSV4U000675 NSV4U000675.path1 evm.model.NODE_2861_length_29087_cov_42.500500.4.path1 2138 1 3165 10227 32175 287
NSV4U000676 NSV4U000676.path1 evm.model.NODE_2080_length_84521_cov_33.951492.12.path1,evm.model.NODE_2080_length_84521_cov_33.951492.14.path1 293,1114 1,1 3165 3227 12572 166
NSV4U000677 NSV4U000677.path1 evm.model.NODE_2080_length_84521_cov_33.951492.17.path1,evm.model.NODE_2080_length_84521_cov_33.951492.18.path1 829,1025 0.379752633989922,1 3163 1709 6458 104
NSV4U000678 NSV4U000678.path1 NSV4U000678.path1 0 0 3163 802 3180 153
NSV4U000679 NSV4U000679.path1 evm.model.NODE_5111_length_67305_cov_25.220356.6.path1 2346 0.742875237492084 3163 155 315 96
NSV4U000680 NSV4U000680.path1 evm.model.NODE_2138_length_96599_cov_35.503803.13.path1,evm.model.NODE_2138_length_96599_cov_35.503803.14.path1 946,1451 1,1 3162 1613 2990 233
NSV4U000681 NSV4U000681.path2 evm.model.NODE_5111_length_67305_cov_25.220356.13.path1 554 1 3159 458 1894 161
NSV4U000682 NSV4U000682.path2 evm.model.NODE_1293_length_138555_cov_23.791967.4.path1 2834 1 3158 3297 9388 76
NSV4U000683 NSV4U000683.path1 evm.model.NODE_7751_length_15947_cov_24.350849.2.path1 1241 1 3153 2368 11800 112
NSV4U000685 NSV4U000685.path1 evm.model.NODE_15061_length_171711_cov_31.321459.9.path1 2968 0.920595533498759 3149 627 2477 85
NSV4U000686 NSV4U000686.path1 evm.model.NODE_100_length_21570_cov_25.837784.4.path1 2609 1 3147 1033 3461 153
NSV4U000687 NSV4U000687.path2 evm.model.NODE_4209_length_15841_cov_49.468971.2.path1 2216 1 3146 3811 11293 167
NSV4U000688 NSV4U000688.path1 evm.model.NODE_1812_length_15720_cov_32.177292.7.path1,evm.model.NODE_1812_length_15720_cov_32.177292.8.path1 773,1519 1,1 3145 1482 6132 71
NSV4U000689 NSV4U000689.path2 evm.model.NODE_3714_length_41776_cov_46.734798.6.path1,evm.model.NODE_3714_length_41776_cov_46.734798.7.path1,evm.model.NODE_3714_length_41776_cov_46.734798.8.path1 683,257,1960 1,1,1 3135 30930 45010 378
NSV4U000690 NSV4U000690.path1 evm.model.NODE_4888_length_11347_cov_34.822948.3.path1,evm.model.NODE_4888_length_11347_cov_34.822948.4.path1 1022,542 1,1 3133 265 888 108
NSV4U000691 NSV4U000691.path1 evm.model.NODE_2285_length_75441_cov_58.869011.8.path1 2567 1 3130 1900 7762 63
NSV4U000692 NSV4U000692.path1 evm.model.NODE_7140_length_356400_cov_29.455339.61.path1 971 1 3130 1869 6668 59
NSV4U000694 NSV4U000694.path1 evm.model.NODE_16770_length_116340_cov_30.944723.6.path1 2072 0.853025936599424 3128 2248 8394 66
NSV4U000695 NSV4U000695.path2 evm.model.NODE_4354_length_201559_cov_25.978880.18.path1 2798 1 3126 4750 15868 146
NSV4U000699 NSV4U000699.path1 NSV4U000699.path1 0 0 3123 148 924 179
NSV4U000700 NSV4U000700.path1 evm.model.NODE_9029_length_32079_cov_42.798809.4.path1 79 0.0422234099412079 3120 4670 3361 86
NSV4U000701 NSV4U000701.path1 evm.model.NODE_2179_length_15651_cov_65.120628.2.path1 344 1 3120 1535 4538 44
NSV4U000702 NSV4U000702.path2 evm.model.NODE_3687_length_12588_cov_34.663727.2.path1 2675 1 3119 3961 14086 72
NSV4U000703 NSV4U000703.path1 evm.model.NODE_9973_length_179428_cov_24.782236.36.path1 926 1 3118 6012 25634 329
NSV4U000704 NSV4U000704.path2 evm.model.NODE_2646_length_15782_cov_30.494551.2.path1 2882 0.99792243767313 3117 3828 8262 103
NSV4U000705 NSV4U000705.path1 evm.model.NODE_3693_length_14264_cov_27.628786.3.path1,evm.model.NODE_3693_length_14264_cov_27.628786.4.path1 1200,1346 0.935307872174591,0.853519340519975 3116 509 2277 34
NSV4U000706 NSV4U000706.path2 evm.model.NODE_805_length_35106_cov_39.256451.6.path1,evm.model.NODE_805_length_35106_cov_39.256451.7.path1 639,1886 0.159470925879711,1 3115 7035 23807 114
NSV4U000708 NSV4U000708.path1 evm.model.NODE_11475_length_219056_cov_29.175604.42.path1 2739 0.986316168527188 3114 504 1466 96
NSV4U000709 NSV4U000709.path2 evm.model.NODE_27540_length_154672_cov_24.370798.27.path1 2726 1 3110 1703 5859 191
NSV4U000711 NSV4U000711.path1 evm.model.NODE_792_length_39871_cov_27.839382.4.path1 2600 1 3109 1181 4356 81
NSV4U000712 NSV4U000712.path1 NSV4U000712.path1 0 0 3107 1545 9277 90
NSV4U000714 NSV4U000714.path1 evm.model.NODE_3706_length_47643_cov_38.233780.4.path1 1322 1 3105 727 3539 106
NSV4U000715 NSV4U000715.path1 NSV4U000715.path1 0 0 3105 275 1633 123
NSV4U000716 NSV4U000716.path1 evm.model.NODE_7213_length_72102_cov_29.111702.17.path1 1760 1 3103 16474 61909 116
NSV4U000717 NSV4U000717.path1 evm.model.NODE_977_length_60640_cov_27.201237.14.path1 554 1 3103 276 831 113
NSV4U000718 NSV4U000718.path1 evm.model.NODE_1955_length_3693_cov_24.485514.1.path1 2840 1 3102 2713 17247 15
NSV4U000720 NSV4U000720.path2 evm.model.NODE_877_length_88818_cov_33.404861.11.path1,evm.model.NODE_877_length_88818_cov_33.404861.12.path1 1472,551 0.464793179665298,1 3096 220 1202 95
NSV4U000723 NSV4U000723.path2 evm.model.NODE_17902_length_40108_cov_33.321232.4.path1 2738 1 3093 1049 4151 106
NSV4U000724 NSV4U000724.path1 evm.model.NODE_4302_length_54665_cov_28.209127.4.path1 2756 1 3091 4659 29543 87
NSV4U000725 NSV4U000725.path1 evm.model.NODE_1168_length_33056_cov_37.193279.2.path1,evm.model.NODE_1168_length_33056_cov_37.193279.3.path1 851,1298 1,1 3089 1188 3799 87
NSV4U000727 NSV4U000727.path1 evm.model.NODE_4302_length_54665_cov_28.209127.16.path1 2957 1 3086 2546 7381 67
NSV4U000728 NSV4U000728.path1 evm.model.NODE_9973_length_179428_cov_24.782236.20.path1 2579 1 3085 861 2558 102
NSV4U000730 NSV4U000730.path2 evm.model.NODE_19954_length_56719_cov_39.322945.6.path1 2270 1 3082 1831 20191 198
NSV4U000731 NSV4U000731.path1 evm.model.NODE_1617_length_7357_cov_55.918987.2.path1 1925 1 3082 2483 7490 402
NSV4U000732 NSV4U000732.path1 evm.model.NODE_13754_length_55262_cov_71.542793.4.path1 2195 1 3078 339 792 92
NSV4U000735 NSV4U000735.path1 evm.model.NODE_280_length_34212_cov_28.948702.13.path1 2222 1 3076 3985 12702 104
NSV4U000736 NSV4U000736.path1 evm.model.NODE_18897_length_39527_cov_78.611938.3.path1 1808 1 3072 1442 22691 141
NSV4U000737 NSV4U000737.path1 evm.model.NODE_7140_length_356400_cov_29.455339.27.path1 2045 1 3068 657 2419 46
NSV4U000739 NSV4U000739.path1 NSV4U000739.path1 8 0 3066 1400 4130 114
NSV4U000740 NSV4U000740.path1 evm.model.NODE_14507_length_122425_cov_25.969965.10.path1 2756 1 3064 4417 11800 113
NSV4U000742 NSV4U000742.path1 evm.model.NODE_14507_length_122425_cov_25.969965.30.path1 2708 1 3062 7981 16823 77
NSV4U000743 NSV4U000743.path2 NSV4U000743.path2 0 0 3062 1641 6906 295
NSV4U000744 NSV4U000744.path1 NSV4U000744.path1 0 0 3062 169 881 74
NSV4U000745 NSV4U000745.path1 evm.model.NODE_11607_length_184900_cov_29.551151.16.path1 3243 0.480943200355925 3061 432 1375 70
NSV4U000746 NSV4U000746.path1 evm.model.NODE_3741_length_24726_cov_32.769714.4.path1,evm.model.NODE_3741_length_24726_cov_32.769714.5.path1 560,371 1,1 3061 774 3673 110
NSV4U000747 NSV4U000747.path1 evm.model.NODE_8429_length_132544_cov_33.614422.30.path1,evm.model.NODE_8429_length_132544_cov_33.614422.31.path1 1793,392 1,1 3059 6737 19431 183
NSV4U000748 NSV4U000748.path2 NSV4U000748.path2 0 0 3059 250 904 134
NSV4U000749 NSV4U000749.path1 evm.model.NODE_8429_length_132544_cov_33.614422.5.path1 2366 1 3057 2205 11986 201
NSV4U000750 NSV4U000750.path2 evm.model.NODE_13267_length_38606_cov_34.764957.7.path1,evm.model.NODE_13267_length_38606_cov_34.764957.8.path1 1011,1363 0.955576559546314,1 3057 334 2521 77
NSV4U000751 NSV4U000751.path1 evm.model.NODE_7250_length_8591_cov_27.094749.2.path1 1475 1 3055 10967 38497 361
NSV4U000752 NSV4U000752.path1 evm.model.NODE_9973_length_179428_cov_24.782236.42.path1 2246 1 3054 803 2617 69
NSV4U000753 NSV4U000753.path1 evm.model.NODE_4284_length_4147_cov_50.170727.1.path1 182 1 3053 4150 13097 149
NSV4U000756 NSV4U000756.path1 evm.model.NODE_21776_length_102605_cov_24.467833.18.path1 1529 1 3047 1644 5492 77
NSV4U000759 NSV4U000759.path1 NSV4U000759.path1 0 0 3042 1339 3446 104
NSV4U000760 NSV4U000760.path1 NSV4U000760.path1 0 0 3040 2819 14848 27
NSV4U000761 NSV4U000761.path1 evm.model.NODE_99_length_64956_cov_25.345034.11.path1 2740 1 3040 825 3095 112
NSV4U000762 NSV4U000762.path1 evm.model.NODE_1235_length_74815_cov_46.724949.12.path1 2790 0.781075027995521 3039 172 605 69
NSV4U000763 NSV4U000763.path2 evm.model.NODE_6170_length_33497_cov_43.213333.10.path1 1064 1 3034 723 1987 72
NSV4U000764 NSV4U000764.path1 evm.model.NODE_5244_length_44178_cov_44.450089.4.path1 590 1 3033 5615 39167 137
NSV4U000765 NSV4U000765.path1 evm.model.NODE_4311_length_15024_cov_29.759451.5.path1 1504 1 3033 12226 34855 59
NSV4U000767 NSV4U000767.path1 NSV4U000767.path1,evm.model.NODE_7140_length_356400_cov_29.455339.55.path1,evm.model.NODE_7140_length_356400_cov_29.455339.56.path1 37,389,158 0,1,0.622047244094488 3031 48 249 55
NSV4U000768 NSV4U000768.path2 evm.model.NODE_4888_length_11347_cov_34.822948.5.path1 959 1 3031 1714 6074 162
NSV4U000771 NSV4U000771.path1 evm.model.NODE_3261_length_26907_cov_71.661911.1.path1 671 1 3028 650 2536 71
NSV4U000772 NSV4U000772.path1 evm.model.NODE_4354_length_201559_cov_25.978880.21.path1 419 1 3028 207 1063 118
NSV4U000773 NSV4U000773.path1 evm.model.NODE_5746_length_133249_cov_26.729649.7.path1 2956 0.47152655925985 3024 288 885 53
NSV4U000774 NSV4U000774.path1 evm.model.NODE_356_length_36960_cov_33.063015.11.path1,evm.model.NODE_356_length_36960_cov_33.063015.12.path1 206,272 1,1 3023 738 1390 36
NSV4U000775 NSV4U000775.path2 evm.model.NODE_3706_length_47643_cov_38.233780.10.path1,evm.model.NODE_3706_length_47643_cov_38.233780.9.path1 302,1454 0.225878833208676,1 3022 1173 5255 504
NSV4U000776 NSV4U000776.path1 NSV4U000776.path1 0 0 3022 353 994 117
NSV4U000777 NSV4U000777.path1 evm.model.NODE_6363_length_27683_cov_30.391323.7.path1 3010 0.828288387451844 3021 2211 13062 9
NSV4U000778 NSV4U000778.path2 evm.model.NODE_27540_length_154672_cov_24.370798.6.path1 1537 1 3021 1480 4727 174
NSV4U000779 NSV4U000779.path1 NSV4U000779.path1 0 0 3020 275 1084 87
NSV4U000780 NSV4U000780.path1 evm.model.NODE_147_length_78878_cov_27.800312.3.path1 2390 0.670783047993264 3016 2913 14042 71
NSV4U000781 NSV4U000781.path1 evm.model.NODE_3156_length_26920_cov_24.705349.8.path1,evm.model.NODE_3156_length_26920_cov_24.705349.9.path1 695,1166 1,0.583875813720581 3015 13998 42287 155
NSV4U000782 NSV4U000782.path1 evm.model.NODE_7492_length_4546_cov_26.567972.2.path1 1603 0.926589595375722 3014 3674 26919 22
NSV4U000783 NSV4U000783.path1 evm.model.NODE_4354_length_201559_cov_25.978880.24.path1,evm.model.NODE_4354_length_201559_cov_25.978880.25.path1 1077,62 1,0.319587628865979 3014 4183 14846 172
NSV4U000784 NSV4U000784.path1 evm.model.NODE_8429_length_132544_cov_33.614422.12.path1 2060 1 3014 1291 3569 175
NSV4U000785 NSV4U000785.path1 evm.model.NODE_3119_length_49866_cov_42.023823.12.path1,evm.model.NODE_3119_length_49866_cov_42.023823.13.path1 1503,507 0.493758212877792,0.863713798977853 3013 2288 7169 3
NSV4U000786 NSV4U000786.path1 evm.model.NODE_3547_length_150032_cov_43.246349.26.path1 926 1 3013 619 4618 88
NSV4U000787 NSV4U000787.path1 NSV4U000787.path1 0 0 3011 5253 20580 147
NSV4U000788 NSV4U000788.path1 evm.model.NODE_445_length_42922_cov_29.735987.8.path1 2786 0.99358059914408 3010 1359 7369 34
NSV4U000789 NSV4U000789.path1 evm.model.NODE_1519_length_8744_cov_50.363907.2.path1 1193 1 3009 502 5983 120
NSV4U000790 NSV4U000790.path1 NSV4U000790.path1 0 0 3008 161 495 79
NSV4U000791 NSV4U000791.path1 NSV4U000791.path1 0 0 3007 3966 14792 73
NSV4U000792 NSV4U000792.path1 evm.model.NODE_24_length_63923_cov_38.557358.2.path1 2982 0.534217126477965 3006 26 233 50
NSV4U000793 NSV4U000793.path1 evm.model.NODE_2203_length_77821_cov_30.681860.11.path1 989 1 3006 3613 9082 35
NSV4U000795 NSV4U000795.path1 evm.model.NODE_5781_length_30117_cov_32.231861.10.path1,evm.model.NODE_5781_length_30117_cov_32.231861.9.path1 1675,191 0.980105324751317,1 3001 15715 48372 230
NSV4U000796 NSV4U000796.path1 evm.model.NODE_3777_length_166808_cov_35.525154.11.path1 2524 1 2998 14705 67800 204
NSV4U000797 NSV4U000797.path1 evm.model.NODE_12824_length_58752_cov_75.829315.7.path1 2168 1 2996 5855 16080 46
NSV4U000798 NSV4U000798.path1 evm.model.NODE_4270_length_76551_cov_25.915586.28.path1,evm.model.NODE_4270_length_76551_cov_25.915586.29.path1 1066,683 0.935908691834943,1 2987 153 416 123
NSV4U000799 NSV4U000799.path1 evm.model.NODE_4354_length_201559_cov_25.978880.52.path1 1452 1 2986 2569 12221 108
NSV4U000800 NSV4U000800.path1 evm.model.NODE_7661_length_18186_cov_26.477345.1.path1 2984 0.681901279707495 2985 790 7519 36
NSV4U000801 NSV4U000801.path2 NSV4U000801.path2 0 0 2984 16 43 60
NSV4U000802 NSV4U000802.path1 evm.model.NODE_16034_length_57654_cov_46.603600.4.path1 635 1 2982 1222 5216 267
NSV4U000803 NSV4U000803.path1 evm.model.NODE_18897_length_39527_cov_78.611938.1.path1 686 1 2978 1260 4807 97
NSV4U000804 NSV4U000804.path1 evm.model.NODE_6670_length_140031_cov_35.263058.7.path1 665 0.349081364829396 2976 732 3307 101
NSV4U000805 NSV4U000805.path2 evm.model.NODE_1293_length_138555_cov_23.791967.6.path1 2657 1 2976 41276 46351 286
NSV4U000806 NSV4U000806.path1 evm.model.NODE_16842_length_36323_cov_29.804449.7.path1 2831 1 2976 1602 8100 34
NSV4U000807 NSV4U000807.path1 evm.model.NODE_2097_length_36072_cov_50.390442.9.path1 1907 1 2972 8139 36966 517
NSV4U000809 NSV4U000809.path1 evm.model.NODE_4059_length_10170_cov_29.780827.1.path1 2898 0.939079714841218 2970 5162 24158 10
NSV4U000810 NSV4U000810.path1 537atp9_mt.path1,537nad6_mt.path1,537rpl16_mt.path1,537rps13_mt.path1,537rps14_mt.path1 227,587,431,356,296 1,1,1,1,1 2968 9 13 78
NSV4U000812 NSV4U000812.path1 evm.model.NODE_20146_length_133724_cov_25.910383.9.path1 1268 1 2966 2816 6057 159
NSV4U000813 NSV4U000813.path2 evm.model.NODE_14507_length_122425_cov_25.969965.3.path1,evm.model.NODE_14507_length_122425_cov_25.969965.4.path1 1901,623 1,1 2965 11363 31144 60
NSV4U000814 NSV4U000814.path1 evm.model.NODE_12714_length_31244_cov_33.018307.7.path1 2815 0.614226489199215 2965 203 1111 37
NSV4U000815 NSV4U000815.path1 evm.model.NODE_7126_length_5204_cov_31.320908.2.path1 1787 1 2964 8999 36384 198
NSV4U000816 NSV4U000816.path1 evm.model.NODE_12998_length_82613_cov_45.756855.22.path1 951 1 2961 529 1713 99
NSV4U000817 NSV4U000817.path1 NSV4U000817.path1 0 0 2961 568 2429 20
NSV4U000818 NSV4U000818.path1 evm.model.NODE_4591_length_67890_cov_35.572189.14.path1,evm.model.NODE_4591_length_67890_cov_35.572189.15.path1 596,858 1,0.941822173435785 2959 1675 9187 35
NSV4U000819 NSV4U000819.path1 evm.model.NODE_2175_length_118215_cov_32.986847.28.path1 2759 1 2957 43 352 27
NSV4U000820 NSV4U000820.path2 evm.model.NODE_16671_length_8671_cov_46.843731.2.path1 1565 1 2956 4860 11582 250
NSV4U000821 NSV4U000821.path2 evm.model.NODE_1314_length_44102_cov_33.204391.12.path1 2264 1 2955 500 2031 71
NSV4U000822 NSV4U000822.path1 evm.model.NODE_11475_length_219056_cov_29.175604.11.path1 1544 1 2953 1243 2372 233
NSV4U000823 NSV4U000823.path1 evm.model.NODE_5504_length_161644_cov_33.203144.24.path1 2069 1 2952 1010 4924 72
NSV4U000824 NSV4U000824.path1 NSV4U000824.path1 0 0 2949 856 2248 39
NSV4U000826 NSV4U000826.path1 evm.model.NODE_5781_length_30117_cov_32.231861.11.path1,evm.model.NODE_5781_length_30117_cov_32.231861.12.path1,evm.model.NODE_5781_length_30117_cov_32.231861.13.path1 111,1259,362 0.0548961424332344,1,1 2946 6835 36058 176
NSV4U000827 NSV4U000827.path2 evm.model.NODE_375_length_22526_cov_46.275772.1.path1,evm.model.NODE_375_length_22526_cov_46.275772.2.path1,evm.model.NODE_375_length_22526_cov_46.275772.3.path1 218,374,689 1,1,1 2944 7212 24016 244
NSV4U000828 NSV4U000828.path1 evm.model.NODE_11689_length_44393_cov_48.154369.1.path1 1046 1 2941 612 1517 59
NSV4U000829 NSV4U000829.path1 evm.model.NODE_2730_length_33101_cov_31.939217.9.path1 1871 1 2941 644 1700 63
NSV4U000831 NSV4U000831.path2 evm.model.NODE_8658_length_27123_cov_68.944511.4.path1 365 1 2940 183 712 43
NSV4U000832 NSV4U000832.path2 evm.model.NODE_495_length_36765_cov_38.673492.4.path1 2281 1 2938 17354 75195 157
NSV4U000833 NSV4U000833.path1 NSV4U000833.path1 0 0 2936 956 3780 129
NSV4U000834 NSV4U000834.path2 evm.model.NODE_1566_length_22700_cov_28.284142.2.path1 1463 1 2936 1342 4006 43
NSV4U000836 NSV4U000836.path1 evm.model.NODE_2544_length_7878_cov_32.413811.2.path1 1901 1 2930 959 4872 108
NSV4U000837 NSV4U000837.path1 evm.model.NODE_3777_length_166808_cov_35.525154.2.path1 2884 0.576108669596484 2930 2583 10792 96
NSV4U000838 NSV4U000838.path1 NSV4U000838.path1 0 0 2928 76 270 51
NSV4U000839 NSV4U000839.path1 evm.model.NODE_15061_length_171711_cov_31.321459.16.path1 2609 1 2928 1439 5849 144
NSV4U000840 NSV4U000840.path2 evm.model.NODE_2045_length_52517_cov_46.703411.11.path1 1151 1 2928 5433 21575 617
NSV4U000841 NSV4U000841.path1 evm.model.NODE_22329_length_33236_cov_27.668583.2.path1,evm.model.NODE_22329_length_33236_cov_27.668583.3.path1 1022,794 0.89492119089317,0.812691914022518 2928 305 2506 58
NSV4U000842 NSV4U000842.path1 evm.model.NODE_6804_length_5798_cov_32.293205.1.path1 192 1 2927 948 2953 140
NSV4U000844 NSV4U000844.path1 evm.model.NODE_955_length_13335_cov_50.006374.2.path1 1721 1 2926 2075 10738 146
NSV4U000845 NSV4U000845.path1 evm.model.NODE_4591_length_67890_cov_35.572189.18.path1 911 1 2926 195 570 71
NSV4U000846 NSV4U000846.path1 evm.model.NODE_20397_length_61192_cov_42.414124.6.path1 1940 1 2926 1232 4736 126
NSV4U000847 NSV4U000847.path1 evm.model.NODE_2736_length_56105_cov_24.902790.3.path1 2789 0.965720221606648 2925 4347 12008 58
NSV4U000848 NSV4U000848.path1 evm.model.NODE_742_length_63355_cov_26.145277.2.path1,evm.model.NODE_742_length_63355_cov_26.145277.3.path1 1202,284 1,1 2924 4418 23899 155
NSV4U000849 NSV4U000849.path1 evm.model.NODE_2177_length_31239_cov_32.154549.7.path1,evm.model.NODE_2177_length_31239_cov_32.154549.8.path1 335,589 1,0.993254637436762 2922 10247 37117 69
NSV4U000851 NSV4U000851.path2 evm.model.NODE_5746_length_133249_cov_26.729649.15.path1,evm.model.NODE_5746_length_133249_cov_26.729649.16.path1 323,1361 1,0.997800586510264 2920 407 1803 175
NSV4U000853 NSV4U000853.path1 NSV4U000853.path1 0 0 2918 1762 18754 20
NSV4U000854 NSV4U000854.path1 evm.model.NODE_7582_length_38216_cov_71.069237.1.path1 914 1 2916 948 9100 99
NSV4U000855 NSV4U000855.path1 evm.model.NODE_3935_length_19194_cov_24.515005.3.path1 1886 1 2915 6995 24618 107
NSV4U000856 NSV4U000856.path1 evm.model.NODE_11673_length_70417_cov_31.278229.7.path1 2450 1 2914 2544 10988 49
NSV4U000857 NSV4U000857.path2 evm.model.NODE_3706_length_47643_cov_38.233780.10.path1 981 0.733732236350037 2912 206 799 66
NSV4U000858 NSV4U000858.path1 evm.model.NODE_805_length_35106_cov_39.256451.6.path1 2802 0.699276266533566 2911 4999 25591 62
NSV4U000859 NSV4U000859.path1 evm.model.NODE_3723_length_40229_cov_36.970146.6.path1 2279 1 2911 2837 13419 42
NSV4U000860 NSV4U000860.path1 evm.model.NODE_19954_length_56719_cov_39.322945.9.path1 2759 1 2910 1658 7456 74
NSV4U000861 NSV4U000861.path1 evm.model.NODE_17902_length_40108_cov_33.321232.8.path1 1243 1 2909 4558 13710 178
NSV4U000863 NSV4U000863.path1 evm.model.NODE_15061_length_171711_cov_31.321459.28.path1 1952 1 2908 560 1693 136
NSV4U000864 NSV4U000864.path1 evm.model.NODE_147_length_78878_cov_27.800312.15.path1 2474 0.992776886035313 2908 983 3163 156
NSV4U000865 NSV4U000865.path2 evm.model.NODE_4790_length_3560_cov_26.018259.1.path1 2075 0.986685687113647 2907 2543 9501 117
NSV4U000866 NSV4U000866.path1 evm.model.NODE_11475_length_219056_cov_29.175604.39.path1 1856 1 2907 2155 7485 108
NSV4U000868 NSV4U000868.path1 evm.model.NODE_9757_length_73537_cov_28.827461.4.path1 2823 0.7190524707081 2905 1365 3582 87
NSV4U000870 NSV4U000870.path1 evm.model.NODE_2425_length_6350_cov_35.270081.2.path1 2053 1 2903 1983 9806 11
NSV4U000872 NSV4U000872.path2 evm.model.NODE_5751_length_32736_cov_51.626892.5.path1 1774 1 2900 1042 4988 36
NSV4U000873 NSV4U000873.path1 NSV4U000873.path1 0 0 2900 260 785 125
NSV4U000875 NSV4U000875.path1 evm.model.NODE_7140_length_356400_cov_29.455339.41.path1,evm.model.NODE_7140_length_356400_cov_29.455339.42.path1 753,482 0.894299287410926,1 2898 893 3559 47
NSV4U000876 NSV4U000876.path1 evm.model.NODE_3547_length_150032_cov_43.246349.8.path1 1844 0.638504155124654 2898 557 1837 94
NSV4U000877 NSV4U000877.path1 537_psbC_cp.path1,537_psbD_cp.path1 1409,1070 1,1 2897 101 255 901
NSV4U000878 NSV4U000878.path1 evm.model.NODE_3348_length_23536_cov_42.299667.7.path1 843 1 2896 727 3760 48
NSV4U000879 NSV4U000879.path1 evm.model.NODE_4621_length_16702_cov_48.729671.1.path1 580 1 2896 1760 7034 59
NSV4U000880 NSV4U000880.path1 evm.model.NODE_17884_length_137494_cov_25.776928.22.path1 2129 1 2896 264 1171 55
NSV4U000881 NSV4U000881.path1 NSV4U000881.path1 0 0 2896 90 381 520
NSV4U000882 NSV4U000882.path1 evm.model.NODE_9757_length_73537_cov_28.827461.8.path1 1337 1 2894 4998 14717 275
NSV4U000884 NSV4U000884.path2 evm.model.NODE_4354_length_201559_cov_25.978880.27.path1 2303 1 2893 3077 8941 65
NSV4U000885 NSV4U000885.path1 evm.model.NODE_14507_length_122425_cov_25.969965.11.path1,evm.model.NODE_14507_length_122425_cov_25.969965.12.path1 1028,950 1,1 2892 4694 17147 111
NSV4U000886 NSV4U000886.path1 evm.model.NODE_19997_length_27727_cov_40.112778.6.path1 1430 1 2892 587 14287 111
NSV4U000887 NSV4U000887.path1 evm.model.NODE_7421_length_18112_cov_34.774071.5.path1 1491 1 2891 3291 17206 268
NSV4U000888 NSV4U000888.path1 NSV4U000888.path1 0 0 2889 1113 5282 83
NSV4U000889 NSV4U000889.path1 evm.model.NODE_6286_length_65565_cov_34.800961.4.path1 1498 0.613431613431613 2886 965 4361 58
NSV4U000890 NSV4U000890.path1 evm.model.NODE_237_length_13208_cov_45.424438.3.path1 509 1 2885 1016 29934 205
NSV4U000891 NSV4U000891.path1 evm.model.NODE_12824_length_58752_cov_75.829315.4.path1 752 1 2882 208 384 87
NSV4U000894 NSV4U000894.path2 NSV4U000894.path2 0 0 2880 558 1144 100
NSV4U000895 NSV4U000895.path1 NSV4U000895.path1 0 0 2874 987 6023 118
NSV4U000896 NSV4U000896.path1 evm.model.NODE_5035_length_104762_cov_45.917507.16.path1 1148 1 2873 2719 15109 285
NSV4U000897 NSV4U000897.path1 evm.model.NODE_2458_length_54106_cov_37.881863.8.path1 1716 1 2873 951 7493 120
NSV4U000898 NSV4U000898.path2 NSV4U000898.path2 0 0 2873 119 212 105
NSV4U000899 NSV4U000899.path1 evm.model.NODE_3404_length_5528_cov_37.110710.2.path1,evm.model.NODE_3404_length_5528_cov_37.110710.3.path1 314,761 1,1 2872 855 2541 73
NSV4U000901 NSV4U000901.path1 evm.model.NODE_22960_length_31042_cov_24.930901.2.path1 2570 1 2869 5388 20653 15
NSV4U000902 NSV4U000902.path1 evm.model.NODE_1051_length_35169_cov_48.720379.5.path1 2774 0.95260989010989 2869 4094 20465 93
NSV4U000904 NSV4U000904.path1 evm.model.NODE_15061_length_171711_cov_31.321459.5.path1,evm.model.NODE_15061_length_171711_cov_31.321459.6.path1 182,584 1,1 2866 1076 4022 95
NSV4U000905 NSV4U000905.path1 NSV4U000905.path1 0 0 2865 583 3197 87
NSV4U000906 NSV4U000906.path1 evm.model.NODE_22329_length_33236_cov_27.668583.1.path1 1108 1 2863 1978 8066 29
NSV4U000909 NSV4U000909.path2 evm.model.NODE_7140_length_356400_cov_29.455339.64.path1 1358 1 2860 2185 10127 89
NSV4U000910 NSV4U000910.path1 NSV4U000910.path1 0 0 2860 281 1103 78
NSV4U000911 NSV4U000911.path1 evm.model.NODE_930_length_10494_cov_26.471031.2.path1 1414 0.546367851622875 2857 842 3774 31
NSV4U000912 NSV4U000912.path1 NSV4U000912.path1 0 0 2856 2188 3532 200
NSV4U000915 NSV4U000915.path1 evm.model.NODE_2080_length_84521_cov_33.951492.21.path1 1808 1 2854 3005 12057 32
NSV4U000916 NSV4U000916.path1 evm.model.NODE_2667_length_4131_cov_43.985477.1.path1 2384 1 2853 1440 8358 35
NSV4U000917 NSV4U000917.path2 evm.model.NODE_4209_length_15841_cov_49.468971.4.path1 1709 1 2851 3729 17459 166
NSV4U000918 NSV4U000918.path1 evm.model.NODE_11475_length_219056_cov_29.175604.63.path1 2808 0.984572230014025 2849 2132 9033 7
NSV4U000919 NSV4U000919.path2 evm.model.NODE_4354_length_201559_cov_25.978880.31.path1 377 1 2849 584 1600 50
NSV4U000921 NSV4U000921.path1 evm.model.NODE_1235_length_74815_cov_46.724949.18.path1 2555 1 2846 3471 16124 60
NSV4U000922 NSV4U000922.path1 evm.model.NODE_644_length_52299_cov_51.352741.3.path1 581 1 2846 523 3222 149
NSV4U000923 NSV4U000923.path2 evm.model.NODE_7693_length_87213_cov_27.013094.5.path1 1730 1 2845 1326 5362 59
NSV4U000924 NSV4U000924.path1 evm.model.NODE_7617_length_4339_cov_28.795115.2.path1 1955 0.930066603235014 2844 3819 23653 28
NSV4U000925 NSV4U000925.path1 evm.model.NODE_529_length_31134_cov_34.633778.3.path1 2315 1 2844 5630 25408 105
NSV4U000926 NSV4U000926.path1 evm.model.NODE_10012_length_84771_cov_29.832903.13.path1 413 1 2844 2247 5144 114
NSV4U000928 NSV4U000928.path1 evm.model.NODE_25114_length_134913_cov_26.304485.7.path1 1952 1 2843 537 1725 136
NSV4U000929 NSV4U000929.path1 evm.model.NODE_27540_length_154672_cov_24.370798.40.path1,evm.model.NODE_27540_length_154672_cov_24.370798.41.path1 869,971 1,1 2842 31 311 76
NSV4U000930 NSV4U000930.path1 evm.model.NODE_4270_length_76551_cov_25.915586.18.path1 2243 1 2842 743 5074 34
NSV4U000931 NSV4U000931.path2 evm.model.NODE_16034_length_57654_cov_46.603600.2.path1 1816 1 2841 2408 9818 616
NSV4U000934 NSV4U000934.path1 evm.model.NODE_877_length_88818_cov_33.404861.26.path1 2210 1 2839 4109 19430 15
NSV4U000937 NSV4U000937.path1 evm.model.NODE_4632_length_13073_cov_37.910503.2.path1 449 0.847169811320755 2839 523 2401 137
NSV4U000938 NSV4U000938.path1 evm.model.NODE_8429_length_132544_cov_33.614422.2.path1,evm.model.NODE_8429_length_132544_cov_33.614422.3.path1 142,1429 0.835294117647059,1 2835 3553 10935 315
NSV4U000939 NSV4U000939.path1 evm.model.NODE_877_length_88818_cov_33.404861.18.path1 2546 1 2835 2684 9070 70
NSV4U000940 NSV4U000940.path1 evm.model.NODE_18897_length_39527_cov_78.611938.6.path1 1353 0.10090237899918 2834 1707 7038 11
NSV4U000941 NSV4U000941.path1 evm.model.NODE_2630_length_7542_cov_51.409840.2.path1 359 1 2834 435 4044 119
NSV4U000942 NSV4U000942.path1 evm.model.NODE_1566_length_22700_cov_28.284142.3.path1 1445 1 2834 894 4019 192
NSV4U000943 NSV4U000943.path1 evm.model.NODE_10340_length_67944_cov_27.725700.8.path1 1890 0.997361477572559 2833 50 156 51
NSV4U000946 NSV4U000946.path1 evm.model.NODE_4636_length_15746_cov_84.879272.1.path1,evm.model.NODE_4636_length_15746_cov_84.879272.2.path1 515,829 1,0.518773466833542 2828 6923 32056 456
NSV4U000947 NSV4U000947.path1 evm.model.NODE_977_length_60640_cov_27.201237.3.path1 1604 1 2826 5781 16640 203
NSV4U000948 NSV4U000948.path2 evm.model.NODE_3356_length_60209_cov_30.187895.15.path1 1282 1 2825 4086 12836 118
NSV4U000949 NSV4U000949.path1 evm.model.NODE_9973_length_179428_cov_24.782236.5.path1 2695 0.760225669957687 2825 1504 6770 141
NSV4U000951 NSV4U000951.path1 evm.model.NODE_9973_length_179428_cov_24.782236.6.path1 47 0.0179320869896986 2824 51 679 182
NSV4U000953 NSV4U000953.path1 NSV4U000953.path1 0 0 2819 520 1649 105
NSV4U000954 NSV4U000954.path1 evm.model.NODE_7282_length_48863_cov_35.137630.7.path1 1269 0.736078886310905 2819 524 1935 31
NSV4U000955 NSV4U000955.path2 evm.model.NODE_4630_length_9990_cov_47.994095.1.path1 1808 1 2816 10734 42553 98
NSV4U000958 NSV4U000958.path1 evm.model.NODE_7213_length_72102_cov_29.111702.13.path1,evm.model.NODE_7213_length_72102_cov_29.111702.14.path1 684,1445 1,1 2813 6299 18714 60
NSV4U000959 NSV4U000959.path1 NSV4U000959.path1 0 0 2812 172 621 43
NSV4U000960 NSV4U000960.path1 evm.model.NODE_12998_length_82613_cov_45.756855.3.path1,evm.model.NODE_12998_length_82613_cov_45.756855.4.path1 88,1319 0.108374384236453,1 2812 246 883 118
NSV4U000961 NSV4U000961.path1 evm.model.NODE_9973_length_179428_cov_24.782236.6.path1 2621 1 2812 206 1303 68
NSV4U000962 NSV4U000962.path1 evm.model.NODE_26505_length_35753_cov_31.399323.9.path1 1895 1 2811 24914 106311 120
NSV4U000965 NSV4U000965.path1 evm.model.NODE_4591_length_67890_cov_35.572189.22.path1 266 1 2809 1002 3869 54
NSV4U000966 NSV4U000966.path2 evm.model.NODE_1849_length_96814_cov_35.968777.18.path1,evm.model.NODE_1849_length_96814_cov_35.968777.19.path1 965,404 1,1 2807 561 1203 66
NSV4U000967 NSV4U000967.path1 evm.model.NODE_44_length_9812_cov_38.858540.2.path1 1862 1 2807 159 471 94
NSV4U000969 NSV4U000969.path2 evm.model.NODE_253_length_21083_cov_36.558079.3.path1 1755 1 2803 3381 13045 46
NSV4U000970 NSV4U000970.path1 evm.model.NODE_5112_length_20557_cov_49.965218.1.path1 294 1 2802 1353 4418 68
NSV4U000971 NSV4U000971.path1 evm.model.NODE_18011_length_44838_cov_26.062246.9.path1 1490 1 2802 4890 17838 115
NSV4U000972 NSV4U000972.path1 NSV4U000972.path1 0 0 2802 4976 16000 215
NSV4U000973 NSV4U000973.path2 evm.model.NODE_1125_length_91659_cov_34.815819.1.path1 615 1 2800 166 505 94
NSV4U000974 NSV4U000974.path1 NSV4U000974.path1 0 0 2800 72 605 141
NSV4U000975 NSV4U000975.path2 NSV4U000975.path2 0 0 2799 6635 14539 464
NSV4U000976 NSV4U000976.path1 NSV4U000976.path1 0 0 2799 811 3887 45
NSV4U000977 NSV4U000977.path1 NSV4U000977.path1 0 0 2798 1140 3164 144
NSV4U000978 NSV4U000978.path2 evm.model.NODE_7140_length_356400_cov_29.455339.4.path1 410 1 2798 1338 3592 108
NSV4U000980 NSV4U000980.path1 evm.model.NODE_6552_length_109823_cov_27.990576.28.path1 2030 1 2796 847 8282 65
NSV4U000982 NSV4U000982.path1 evm.model.NODE_4311_length_15024_cov_29.759451.3.path1 2645 1 2795 2574 13716 26
NSV4U000983 NSV4U000983.path1 evm.model.NODE_5188_length_12766_cov_24.046608.1.path1,evm.model.NODE_5188_length_12766_cov_24.046608.2.path1 1358,572 1,1 2795 2717 13097 121
NSV4U000984 NSV4U000984.path1 evm.model.NODE_13541_length_57368_cov_30.726921.19.path1,evm.model.NODE_13541_length_57368_cov_30.726921.20.path1 48,2030 0.0508474576271186,1 2795 513 1789 35
NSV4U000985 NSV4U000985.path1 evm.model.NODE_3781_length_51046_cov_29.463131.4.path1 623 1 2795 1435 4642 88
NSV4U000986 NSV4U000986.path2 evm.model.NODE_25_length_31292_cov_49.462482.6.path1 1520 1 2794 72 312 98
NSV4U000987 NSV4U000987.path1 evm.model.NODE_3194_length_27451_cov_26.387817.1.path1 1253 1 2794 4004 11995 99
NSV4U000988 NSV4U000988.path1 evm.model.NODE_17902_length_40108_cov_33.321232.10.path1 1012 1 2794 156 1143 123
NSV4U000991 NSV4U000991.path1 evm.model.NODE_9783_length_18757_cov_84.532280.2.path1 806 1 2791 5947 21005 136
NSV4U000992 NSV4U000992.path1 evm.model.NODE_7213_length_72102_cov_29.111702.4.path1 2504 1 2789 4036 16105 40
NSV4U000994 NSV4U000994.path1 evm.model.NODE_16872_length_109993_cov_22.762920.15.path1,evm.model.NODE_16872_length_109993_cov_22.762920.16.path1 1560,533 0.895522388059702,1 2784 1644 7674 35
NSV4U000998 NSV4U000998.path2 evm.model.NODE_16770_length_116340_cov_30.944723.22.path1 2000 1 2782 1830 9475 49
NSV4U000999 NSV4U000999.path2 evm.model.NODE_7140_length_356400_cov_29.455339.75.path1 2201 1 2781 58042 80622 336
NSV4U001000 NSV4U001000.path1 evm.model.NODE_7140_length_356400_cov_29.455339.62.path1 1902 1 2780 3339 8422 157
NSV4U001001 NSV4U001001.path1 NSV4U001001.path1 0 0 2780 259 686 53
NSV4U001002 NSV4U001002.path2 evm.model.NODE_372_length_17042_cov_30.369909.5.path1,evm.model.NODE_372_length_17042_cov_30.369909.6.path1 1181,773 1,1 2780 2280 9889 146
NSV4U001003 NSV4U001003.path1 evm.model.NODE_7693_length_87213_cov_27.013094.8.path1,evm.model.NODE_7693_length_87213_cov_27.013094.9.path1 1209,314 1,1 2779 5528 15333 183
NSV4U001004 NSV4U001004.path2 evm.model.NODE_99_length_64956_cov_25.345034.12.path1 648 1 2779 1265 4553 86
NSV4U001005 NSV4U001005.path1 evm.model.NODE_3673_length_26039_cov_28.628557.3.path1 2574 0.682758620689655 2778 1158 6927 57
NSV4U001006 NSV4U001006.path1 evm.model.NODE_495_length_36765_cov_38.673492.11.path1 2365 0.88411214953271 2778 650 2627 136
NSV4U001009 NSV4U001009.path1 evm.model.NODE_6948_length_4091_cov_45.486435.1.path1 1055 1 2777 665 2770 120
NSV4U001011 NSV4U001011.path1 evm.model.NODE_7445_length_31542_cov_79.084427.1.path1,evm.model.NODE_7445_length_31542_cov_79.084427.2.path1 763,458 1,0.5725 2774 37 71 31
NSV4U001012 NSV4U001012.path1 evm.model.NODE_9973_length_179428_cov_24.782236.2.path1 2318 1 2773 542 2168 60
NSV4U001013 NSV4U001013.path1 NSV4U001013.path1 0 0 2771 531 5230 31
NSV4U001014 NSV4U001014.path1 evm.model.NODE_3777_length_166808_cov_35.525154.39.path1,evm.model.NODE_3777_length_166808_cov_35.525154.40.path1 1175,691 1,0.555466237942122 2771 516 1856 94
NSV4U001016 NSV4U001016.path1 evm.model.NODE_3706_length_47643_cov_38.233780.3.path1 1715 1 2769 6865 19598 222
NSV4U001017 NSV4U001017.path1 evm.model.NODE_17884_length_137494_cov_25.776928.17.path1 63 0.106239460370995 2769 315 901 125
NSV4U001018 NSV4U001018.path2 evm.model.NODE_4034_length_4860_cov_42.357407.2.path1 497 1 2768 2417 11830 90
NSV4U001019 NSV4U001019.path1 evm.model.NODE_4354_length_201559_cov_25.978880.36.path1 260 1 2768 1330 4215 201
NSV4U001020 NSV4U001020.path2 NSV4U001020.path2 0 0 2768 969 4150 73
NSV4U001021 NSV4U001021.path1 evm.model.NODE_11_length_24025_cov_26.551718.3.path1 2616 0.92112676056338 2766 332 1230 40
NSV4U001022 NSV4U001022.path2 evm.model.NODE_7213_length_72102_cov_29.111702.2.path1 2474 1 2765 905 4503 353
NSV4U001023 NSV4U001023.path1 evm.model.NODE_1555_length_27222_cov_61.518955.2.path1,evm.model.NODE_1555_length_27222_cov_61.518955.3.path1 275,236 1,0.907692307692308 2764 4538 27290 172
NSV4U001024 NSV4U001024.path1 evm.model.NODE_495_length_36765_cov_38.673492.14.path1 1040 1 2764 561 3526 80
NSV4U001025 NSV4U001025.path1 NSV4U001025.path1 0 0 2764 884 2325 153
NSV4U001026 NSV4U001026.path1 NSV4U001026.path1 0 0 2763 1552 7244 28
NSV4U001030 NSV4U001030.path1 evm.model.NODE_15061_length_171711_cov_31.321459.38.path1 788 1 2760 86 341 47
NSV4U001031 NSV4U001031.path1 NSV4U001031.path1 0 0 2760 524 2548 31
NSV4U001032 NSV4U001032.path1 NSV4U001032.path1 0 0 2759 6078 25199 34
NSV4U001034 NSV4U001034.path1 evm.model.NODE_4479_length_21653_cov_47.238026.1.path1 302 1 2757 62 95 41
NSV4U001035 NSV4U001035.path2 evm.model.NODE_15061_length_171711_cov_31.321459.29.path1 61 0.028814359943316 2757 1405 4470 168
NSV4U001038 NSV4U001038.path1 evm.model.NODE_7452_length_36857_cov_29.457958.6.path1 847 0.59985835694051 2753 346 1038 45
NSV4U001039 NSV4U001039.path1 evm.model.NODE_8429_length_132544_cov_33.614422.1.path1 1750 0.657153586180999 2753 2041 11082 69
NSV4U001040 NSV4U001040.path1 evm.model.NODE_3525_length_32432_cov_64.470001.1.path1 267 1 2751 952 3302 195
NSV4U001041 NSV4U001041.path1 evm.model.NODE_2608_length_10922_cov_43.809467.2.path1 2471 1 2750 9 640 34
NSV4U001042 NSV4U001042.path1 evm.model.NODE_986_length_8921_cov_50.219032.4.path1 868 1 2749 2601 9865 73
NSV4U001043 NSV4U001043.path1 evm.model.NODE_166_length_28518_cov_35.946140.3.path1 1001 1 2748 5894 26026 152
NSV4U001044 NSV4U001044.path1 NSV4U001044.path1 0 0 2748 107 354 45
NSV4U001045 NSV4U001045.path2 evm.model.NODE_4932_length_33462_cov_21.923407.7.path1,evm.model.NODE_4932_length_33462_cov_21.923407.8.path1 320,422 0.707964601769911,1 2746 1225 1839 74
NSV4U001046 NSV4U001046.path1 NSV4U001046.path1 0 0 2745 157 755 57
NSV4U001047 NSV4U001047.path2 evm.model.NODE_14213_length_81843_cov_33.995174.17.path1 308 1 2745 99 452 81
NSV4U001048 NSV4U001048.path1 evm.model.NODE_4932_length_33462_cov_21.923407.2.path1,evm.model.NODE_4932_length_33462_cov_21.923407.3.path1 1085,242 1,0.203361344537815 2745 3933 12322 97
NSV4U001049 NSV4U001049.path1 evm.model.NODE_14213_length_81843_cov_33.995174.20.path1 2446 0.561009174311927 2743 706 759 83
NSV4U001050 NSV4U001050.path1 NSV4U001050.path1 0 0 2742 69 612 107
NSV4U001051 NSV4U001051.path1 evm.model.NODE_5035_length_104762_cov_45.917507.17.path1 2549 0.968097227497152 2742 1921 5053 86
NSV4U001052 NSV4U001052.path1 evm.model.NODE_1293_length_138555_cov_23.791967.28.path1 1577 1 2742 278 764 71
NSV4U001053 NSV4U001053.path1 NSV4U001053.path1 0 0 2741 59 261 86
NSV4U001054 NSV4U001054.path1 evm.model.NODE_18264_length_20030_cov_44.489414.4.path1 347 0.129865269461078 2741 658 4393 68
NSV4U001055 NSV4U001055.path1 NSV4U001055.path1 0 0 2740 162 519 88
NSV4U001056 NSV4U001056.path1 evm.model.NODE_7282_length_48863_cov_35.137630.1.path1 1508 1 2737 1382 4279 110
NSV4U001057 NSV4U001057.path1 evm.model.NODE_11475_length_219056_cov_29.175604.24.path1 2561 1 2737 564 1744 75
NSV4U001059 NSV4U001059.path1 evm.model.NODE_24_length_63923_cov_38.557358.4.path1 827 1 2735 4267 9008 125
NSV4U001061 NSV4U001061.path1 evm.model.NODE_742_length_63355_cov_26.145277.18.path1 548 1 2734 3250 7740 251
NSV4U001063 NSV4U001063.path1 evm.model.NODE_14213_length_81843_cov_33.995174.16.path1 2667 0.999250655676283 2732 75 212 38
NSV4U001065 NSV4U001065.path1 evm.model.NODE_6286_length_65565_cov_34.800961.2.path1 2481 0.971037181996086 2731 2991 10426 26
NSV4U001066 NSV4U001066.path1 evm.model.NODE_705_length_21350_cov_56.743980.2.path1 1808 1 2730 116 1236 80
NSV4U001067 NSV4U001067.path2 evm.model.NODE_99_length_64956_cov_25.345034.17.path1 1972 1 2730 828 6186 34
NSV4U001068 NSV4U001068.path1 evm.model.NODE_5751_length_32736_cov_51.626892.6.path1 1684 0.630239520958084 2729 914 2672 64
NSV4U001069 NSV4U001069.path2 evm.model.NODE_234_length_29190_cov_25.080542.5.path1 842 1 2729 2461 11126 196
NSV4U001070 NSV4U001070.path1 evm.model.NODE_25_length_31292_cov_49.462482.7.path1 731 1 2729 270 917 90
NSV4U001071 NSV4U001071.path1 NSV4U001071.path1 0 0 2728 6582 24227 781
NSV4U001072 NSV4U001072.path2 evm.model.NODE_24_length_63923_cov_38.557358.10.path1,evm.model.NODE_24_length_63923_cov_38.557358.9.path1 326,1616 1,1 2727 32564 73879 244
NSV4U001073 NSV4U001073.path1 NSV4U001073.path1 0 0 2727 758 3791 39
NSV4U001075 NSV4U001075.path1 evm.model.NODE_4889_length_7197_cov_39.473671.1.path1 159 0.360544217687075 2726 457 2278 22
NSV4U001076 NSV4U001076.path1 evm.model.NODE_644_length_52299_cov_51.352741.8.path1,evm.model.NODE_644_length_52299_cov_51.352741.9.path1 939,655 0.207605571523325,0.186503416856492 2726 658 4007 88
NSV4U001078 NSV4U001078.path1 NSV4U001078.path1 0 0 2724 3412 11097 164
NSV4U001079 NSV4U001079.path1 evm.model.NODE_5504_length_161644_cov_33.203144.46.path1 1736 1 2724 3777 13276 126
NSV4U001080 NSV4U001080.path1 evm.model.NODE_17760_length_43291_cov_54.866993.6.path1 1641 0.596077006901562 2723 2001 14435 78
NSV4U001081 NSV4U001081.path1 evm.model.NODE_5327_length_12907_cov_32.651352.5.path1 1784 1 2722 4229 15124 166
NSV4U001082 NSV4U001082.path1 evm.model.NODE_1849_length_96814_cov_35.968777.8.path1 1936 0.447630057803468 2721 192 317 81
NSV4U001083 NSV4U001083.path1 evm.model.NODE_17760_length_43291_cov_54.866993.3.path1 2694 0.724388276418392 2721 797 4088 36
NSV4U001084 NSV4U001084.path1 evm.model.NODE_6670_length_140031_cov_35.263058.22.path1 1969 0.567435158501441 2718 407 1857 68
NSV4U001085 NSV4U001085.path2 evm.model.NODE_3156_length_26920_cov_24.705349.7.path1 2195 1 2718 743 2397 64
NSV4U001086 NSV4U001086.path1 evm.model.NODE_11837_length_92417_cov_28.714565.28.path1 323 1 2716 632 3081 96
NSV4U001088 NSV4U001088.path1 NSV4U001088.path1 0 0 2715 59 191 37
NSV4U001090 NSV4U001090.path1 evm.model.NODE_14507_length_122425_cov_25.969965.27.path1 1604 1 2714 712 2554 71
NSV4U001091 NSV4U001091.path1 evm.model.NODE_6174_length_37662_cov_30.976820.6.path1 2473 0.756500458855919 2713 1191 10827 32
NSV4U001092 NSV4U001092.path2 evm.model.NODE_26505_length_35753_cov_31.399323.8.path1 2045 1 2712 23532 40574 376
NSV4U001093 NSV4U001093.path1 evm.model.NODE_12931_length_99673_cov_24.628796.16.path1 1508 1 2711 2377 8845 122
NSV4U001094 NSV4U001094.path1 NSV4U001094.path1 0 0 2708 2669 6747 47
NSV4U001095 NSV4U001095.path2 NSV4U001095.path2,evm.model.NODE_1033_length_24038_cov_32.932400.4.path1 26,1585 0,1 2704 5157 17920 78
NSV4U001096 NSV4U001096.path1 NSV4U001096.path1 0 0 2704 315 1047 164
NSV4U001098 NSV4U001098.path1 NSV4U001098.path1 0 0 2703 170 492 78
NSV4U001099 NSV4U001099.path1 evm.model.NODE_7126_length_5204_cov_31.320908.2.path1 1787 1 2701 9081 34915 2
NSV4U001100 NSV4U001100.path1 evm.model.NODE_11607_length_184900_cov_29.551151.32.path1 2393 1 2701 3444 11064 94
NSV4U001101 NSV4U001101.path1 evm.model.NODE_7521_length_97004_cov_27.179478.25.path1,evm.model.NODE_7521_length_97004_cov_27.179478.26.path1 92,2137 0.064066852367688,0.388404216648491 2701 931 7326 6
NSV4U001103 NSV4U001103.path1 evm.model.NODE_877_length_88818_cov_33.404861.20.path1 616 0.220630372492837 2700 73 254 42
NSV4U001104 NSV4U001104.path2 evm.model.NODE_2738_length_9891_cov_27.316450.3.path1 1859 1 2700 3381 19287 53
NSV4U001105 NSV4U001105.path2 NSV4U001105.path2 0 0 2700 855 4907 98
NSV4U001109 NSV4U001109.path2 NSV4U001109.path2 0 0 2697 264 1188 40
NSV4U001111 NSV4U001111.path1 evm.model.NODE_2082_length_84249_cov_40.433144.7.path1 2081 1 2694 1625 5574 127
NSV4U001113 NSV4U001113.path1 NSV4U001113.path1 0 0 2693 1082 7085 73
NSV4U001114 NSV4U001114.path1 evm.model.NODE_21776_length_102605_cov_24.467833.27.path1,evm.model.NODE_21776_length_102605_cov_24.467833.28.path1 170,1676 1,1 2693 551 2480 40
NSV4U001115 NSV4U001115.path1 evm.model.NODE_2819_length_78318_cov_27.980183.9.path1 1802 0.689101338432122 2693 338 1565 27
NSV4U001118 NSV4U001118.path1 evm.model.NODE_11475_length_219056_cov_29.175604.18.path1 1982 1 2687 286 751 95
NSV4U001121 NSV4U001121.path1 evm.model.NODE_4332_length_12027_cov_33.387047.4.path1,evm.model.NODE_4332_length_12027_cov_33.387047.5.path1 1010,185 1,1 2685 1062 3777 82
NSV4U001122 NSV4U001122.path1 evm.model.NODE_7693_length_87213_cov_27.013094.1.path1 1621 1 2685 265 1168 95
NSV4U001123 NSV4U001123.path1 NSV4U001123.path1 0 0 2684 689 3829 28
NSV4U001124 NSV4U001124.path1 NSV4U001124.path1 0 0 2684 108 489 93
NSV4U001125 NSV4U001125.path1 evm.model.NODE_2191_length_79283_cov_31.245058.12.path1 1682 0.996445497630332 2683 1102 5440 34
NSV4U001126 NSV4U001126.path2 NSV4U001126.path2 0 0 2681 1358 4705 94
NSV4U001128 NSV4U001128.path2 NSV4U001128.path2 0 0 2680 1189 4667 100
NSV4U001130 NSV4U001130.path1 evm.model.NODE_4354_length_201559_cov_25.978880.14.path1 1130 1 2678 782 1682 67
NSV4U001131 NSV4U001131.path1 evm.model.NODE_3261_length_26907_cov_71.661911.3.path1 1607 1 2678 2361 6191 171
NSV4U001132 NSV4U001132.path1 evm.model.NODE_14507_length_122425_cov_25.969965.36.path1 1757 1 2677 1296 7320 46
NSV4U001133 NSV4U001133.path1 evm.model.NODE_1733_length_47506_cov_33.330063.15.path1 2030 1 2677 60 297 49
NSV4U001134 NSV4U001134.path1 evm.model.NODE_2080_length_84521_cov_33.951492.2.path1 1136 1 2677 4985 16635 77
NSV4U001135 NSV4U001135.path2 evm.model.NODE_12216_length_8865_cov_44.605865.2.path1 2369 1 2676 141 851 58
NSV4U001136 NSV4U001136.path1 evm.model.NODE_2810_length_18912_cov_27.196171.2.path1 2403 0.75447409733124 2676 2132 5112 159
NSV4U001137 NSV4U001137.path1 NSV4U001137.path1 0 0 2675 568 1656 126
NSV4U001138 NSV4U001138.path2 evm.model.NODE_3723_length_40229_cov_36.970146.11.path1 2135 1 2674 5987 25540 47
NSV4U001139 NSV4U001139.path1 evm.model.NODE_8751_length_68855_cov_29.281389.16.path1 2034 1 2674 1508 7106 46
NSV4U001142 NSV4U001142.path1 evm.model.NODE_27540_length_154672_cov_24.370798.7.path1 2668 0.250117183838005 2674 284 1151 36
NSV4U001143 NSV4U001143.path1 NSV4U001143.path1 0 0 2673 277 1408 45
NSV4U001144 NSV4U001144.path1 evm.model.NODE_11607_length_184900_cov_29.551151.6.path1 1539 0.805759162303665 2672 274 1047 42
NSV4U001145 NSV4U001145.path1 evm.model.NODE_1352_length_97678_cov_23.876482.25.path1,evm.model.NODE_1352_length_97678_cov_23.876482.26.path1 1028,1130 0.828364222401289,1 2672 243 781 87
NSV4U001146 NSV4U001146.path1 evm.model.NODE_11607_length_184900_cov_29.551151.27.path1 1590 0.392689552976043 2671 120 342 36
NSV4U001147 NSV4U001147.path1 NSV4U001147.path1 0 0 2671 386 1145 26
NSV4U001149 NSV4U001149.path1 evm.model.NODE_2042_length_16224_cov_29.510479.3.path1,evm.model.NODE_2042_length_16224_cov_29.510479.4.path1 722,1171 1,1 2670 828 3858 48
NSV4U001150 NSV4U001150.path1 NSV4U001150.path1 0 0 2670 20607 99380 160
NSV4U001151 NSV4U001151.path2 evm.model.NODE_16335_length_18068_cov_53.786198.1.path1 197 1 2670 479 1794 87
NSV4U001153 NSV4U001153.path2 evm.model.NODE_11475_length_219056_cov_29.175604.27.path1 1922 1 2668 1544 4027 577
NSV4U001154 NSV4U001154.path1 evm.model.NODE_2646_length_15782_cov_30.494551.3.path1 2310 0.657744874715262 2668 334 1217 124
NSV4U001155 NSV4U001155.path1 537_dnaK_cp.path1,537_ycf34_cp.path1 1808,68 1,0.261538461538462 2665 35 33 437
NSV4U001156 NSV4U001156.path1 NSV4U001156.path1 0 0 2665 213 599 70
NSV4U001159 NSV4U001159.path1 evm.model.NODE_7126_length_5204_cov_31.320908.2.path1 1787 1 2663 6969 21415 14
NSV4U001160 NSV4U001160.path1 evm.model.NODE_5746_length_133249_cov_26.729649.38.path1,evm.model.NODE_5746_length_133249_cov_26.729649.39.path1 1634,374 1,0.241290322580645 2663 1649 6979 63
NSV4U001162 NSV4U001162.path1 NSV4U001162.path1 0 0 2662 1938 2785 209
NSV4U001163 NSV4U001163.path2 evm.model.NODE_7530_length_125968_cov_28.826210.3.path1 2453 0.876697641172266 2662 708 4955 60
NSV4U001164 NSV4U001164.path2 evm.model.NODE_2730_length_33101_cov_31.939217.2.path1 724 1 2661 1968 7442 39
NSV4U001165 NSV4U001165.path2 evm.model.NODE_7385_length_60795_cov_31.315569.5.path1 1663 1 2661 10451 35060 31
NSV4U001166 NSV4U001166.path1 evm.model.NODE_1054_length_20365_cov_48.213306.3.path1 683 0.84529702970297 2661 957 2089 86
NSV4U001169 NSV4U001169.path1 NSV4U001169.path1 0 0 2658 688 2215 6271
NSV4U001170 NSV4U001170.path1 evm.model.NODE_2524_length_8699_cov_58.932522.1.path1 917 1 2656 728 5175 139
NSV4U001171 NSV4U001171.path1 evm.model.NODE_1051_length_35169_cov_48.720379.1.path1 278 1 2655 3689 20335 81
NSV4U001172 NSV4U001172.path1 NSV4U001172.path1 0 0 2655 193 485 248
NSV4U001173 NSV4U001173.path1 evm.model.NODE_529_length_31134_cov_34.633778.1.path1 1370 1 2654 5407 24122 206
NSV4U001174 NSV4U001174.path1 NSV4U001174.path1 0 0 2654 659 3315 60
NSV4U001175 NSV4U001175.path1 evm.model.NODE_3995_length_25249_cov_29.112558.2.path1 1722 1 2653 5723 13210 200
NSV4U001176 NSV4U001176.path2 evm.model.NODE_162_length_8007_cov_23.778069.2.path1 2156 1 2652 4730 15420 65
NSV4U001177 NSV4U001177.path1 NSV4U001177.path1 0 0 2652 689 4092 85
NSV4U001179 NSV4U001179.path1 evm.model.NODE_4033_length_4756_cov_47.287216.1.path1,evm.model.NODE_4033_length_4756_cov_47.287216.2.path1 147,563 0.481967213114754,1 2649 1286 4090 218
NSV4U001180 NSV4U001180.path1 NSV4U001180.path1 0 0 2647 2412 9614 5
NSV4U001181 NSV4U001181.path1 evm.model.NODE_7213_length_72102_cov_29.111702.5.path1 2430 0.970447284345048 2646 1526 8806 43
NSV4U001182 NSV4U001182.path1 NSV4U001182.path1 0 0 2646 206 628 46
NSV4U001183 NSV4U001183.path1 evm.model.NODE_1707_length_42609_cov_28.435213.2.path1 1409 1 2642 1672 4346 286
NSV4U001184 NSV4U001184.path1 evm.model.NODE_9757_length_73537_cov_28.827461.9.path1 1961 1 2642 349 1627 83
NSV4U001185 NSV4U001185.path1 evm.model.NODE_6552_length_109823_cov_27.990576.29.path1 2213 1 2641 1204 6747 94
NSV4U001186 NSV4U001186.path1 evm.model.NODE_17884_length_137494_cov_25.776928.5.path1 2465 1 2641 427 1073 168
NSV4U001187 NSV4U001187.path2 evm.model.NODE_3781_length_51046_cov_29.463131.9.path1 1577 1 2641 1074 3671 99
NSV4U001188 NSV4U001188.path1 evm.model.NODE_8032_length_56989_cov_34.383003.8.path1,evm.model.NODE_8032_length_56989_cov_34.383003.9.path1 553,305 1,0.962145110410095 2641 789 3606 75
NSV4U001189 NSV4U001189.path1 NSV4U001189.path1 0 0 2639 446 1537 34
NSV4U001190 NSV4U001190.path1 evm.model.NODE_7140_length_356400_cov_29.455339.33.path1 1498 1 2638 3761 16399 55
NSV4U001191 NSV4U001191.path2 evm.model.NODE_18141_length_52365_cov_73.379257.4.path1 1238 1 2638 393 1949 148
NSV4U001192 NSV4U001192.path1 537_atpA_cp.path1,537_hyp.protein_cp.path1,537_ycf12_cp.path1 1517,682,55 1,0.977077363896848,0.528846153846154 2637 15 27 159
NSV4U001193 NSV4U001193.path1 evm.model.NODE_7385_length_60795_cov_31.315569.9.path1 1737 1 2637 6267 11727 213
NSV4U001194 NSV4U001194.path1 evm.model.NODE_2736_length_56105_cov_24.902790.8.path1 410 1 2634 1759 5873 79
NSV4U001195 NSV4U001195.path2 evm.model.NODE_2736_length_56105_cov_24.902790.7.path1 410 1 2633 2759 5333 278
NSV4U001196 NSV4U001196.path1 NSV4U001196.path1 0 0 2633 745 5494 15
NSV4U001199 NSV4U001199.path1 NSV4U001199.path1 0 0 2630 298 1394 84
NSV4U001200 NSV4U001200.path2 evm.model.NODE_9973_length_179428_cov_24.782236.35.path1 1163 1 2628 18739 56891 199
NSV4U001201 NSV4U001201.path1 NSV4U001201.path1 0 0 2628 889 1013 333
NSV4U001202 NSV4U001202.path1 evm.model.NODE_3885_length_7721_cov_39.424686.2.path1 1800 1 2627 1420 5178 60
NSV4U001203 NSV4U001203.path1 NSV4U001203.path1 0 0 2627 1244 4758 59
NSV4U001204 NSV4U001204.path2 evm.model.NODE_6700_length_31870_cov_88.728615.3.path1,evm.model.NODE_6700_length_31870_cov_88.728615.4.path1 173,284 1,1 2625 15872 28711 228
NSV4U001207 NSV4U001207.path1 evm.model.NODE_9973_length_179428_cov_24.782236.11.path1 473 1 2624 627 2641 60
NSV4U001208 NSV4U001208.path1 evm.model.NODE_1293_length_138555_cov_23.791967.3.path1 2237 1 2623 5928 28728 52
NSV4U001209 NSV4U001209.path1 evm.model.NODE_792_length_39871_cov_27.839382.14.path1 1811 1 2622 19858 46505 171
NSV4U001211 NSV4U001211.path1 evm.model.NODE_12998_length_82613_cov_45.756855.18.path1,evm.model.NODE_12998_length_82613_cov_45.756855.19.path1,evm.model.NODE_12998_length_82613_cov_45.756855.20.path1 142,281,149 0.151385927505331,1,1 2621 930 2514 111
NSV4U001212 NSV4U001212.path2 evm.model.NODE_3194_length_27451_cov_26.387817.4.path1 1463 1 2620 961 5574 316
NSV4U001213 NSV4U001213.path1 evm.model.NODE_11837_length_92417_cov_28.714565.24.path1,evm.model.NODE_11837_length_92417_cov_28.714565.25.path1 179,1132 0.383297644539615,1 2618 1322 4468 52
NSV4U001215 NSV4U001215.path2 evm.model.NODE_705_length_21350_cov_56.743980.3.path1 782 1 2616 900 2655 329
NSV4U001216 NSV4U001216.path1 evm.model.NODE_7140_length_356400_cov_29.455339.1.path1 618 0.556255625562556 2615 868 4180 32
NSV4U001217 NSV4U001217.path1 NSV4U001217.path1 0 0 2615 93 267 168
NSV4U001218 NSV4U001218.path1 NSV4U001218.path1 0 0 2614 226 875 101
NSV4U001219 NSV4U001219.path1 NSV4U001219.path1 0 0 2614 593 2403 146
NSV4U001221 NSV4U001221.path1 NSV4U001221.path1 0 0 2612 25 57 48
NSV4U001223 NSV4U001223.path1 evm.model.NODE_3777_length_166808_cov_35.525154.3.path1 974 1 2610 9771 18063 193
NSV4U001225 NSV4U001225.path1 evm.model.NODE_1653_length_8976_cov_54.871101.2.path1 1013 1 2610 306 1178 65
NSV4U001226 NSV4U001226.path1 NSV4U001226.path1 0 0 2609 325 1213 82
NSV4U001227 NSV4U001227.path1 NSV4U001227.path1 0 0 2608 1275 6551 69
NSV4U001228 NSV4U001228.path1 evm.model.NODE_3260_length_21344_cov_38.132168.5.path1 1471 0.359043202343178 2608 688 3586 16
NSV4U001229 NSV4U001229.path1 evm.model.NODE_21948_length_13849_cov_28.815149.1.path1 1343 0.461195054945055 2608 6281 27928 38
NSV4U001230 NSV4U001230.path1 evm.model.NODE_2177_length_31239_cov_32.154549.4.path1 350 1 2608 1355 2858 155
NSV4U001231 NSV4U001231.path1 NSV4U001231.path1 0 0 2608 550 1912 43
NSV4U001232 NSV4U001232.path1 NSV4U001232.path1 0 0 2607 167 870 83
NSV4U001234 NSV4U001234.path1 evm.model.NODE_1166_length_65867_cov_35.045288.5.path1 1547 1 2605 1506 5369 98
NSV4U001235 NSV4U001235.path1 evm.model.NODE_742_length_63355_cov_26.145277.9.path1 1433 1 2604 1297 5734 29
NSV4U001236 NSV4U001236.path2 NSV4U001236.path2 0 0 2603 791 3505 89
NSV4U001237 NSV4U001237.path1 NSV4U001237.path1 0 0 2602 67 43 37
NSV4U001238 NSV4U001238.path2 evm.model.NODE_12544_length_40099_cov_30.656824.1.path1 498 1 2602 11548 33225 157
NSV4U001239 NSV4U001239.path1 NSV4U001239.path1 0 0 2601 1476 10628 12
NSV4U001240 NSV4U001240.path1 evm.model.NODE_15061_length_171711_cov_31.321459.29.path1 2117 1 2601 1733 16851 64
NSV4U001242 NSV4U001242.path1 NSV4U001242.path1 0 0 2600 326 1370 80
NSV4U001243 NSV4U001243.path1 evm.model.NODE_11607_length_184900_cov_29.551151.3.path1 1364 1 2599 88 304 95
NSV4U001244 NSV4U001244.path1 evm.model.NODE_6670_length_140031_cov_35.263058.11.path1 888 0.505406943653956 2598 21 61 16
NSV4U001245 NSV4U001245.path1 evm.model.NODE_1293_length_138555_cov_23.791967.13.path1 2357 1 2598 1350 4114 104
NSV4U001246 NSV4U001246.path2 evm.model.NODE_12998_length_82613_cov_45.756855.7.path1 1349 1 2598 339 1297 79
NSV4U001248 NSV4U001248.path1 evm.model.NODE_20146_length_133724_cov_25.910383.26.path1 1772 0.256402836058458 2595 66 288 57
NSV4U001250 NSV4U001250.path1 NSV4U001250.path1 0 0 2594 612 1571 229
NSV4U001252 NSV4U001252.path2 evm.model.NODE_4270_length_76551_cov_25.915586.7.path1,evm.model.NODE_4270_length_76551_cov_25.915586.8.path1 962,233 1,1 2592 2198 7267 227
NSV4U001253 NSV4U001253.path1 evm.model.NODE_5035_length_104762_cov_45.917507.22.path1 1244 1 2592 356 1064 76
NSV4U001254 NSV4U001254.path1 NSV4U001254.path1 0 0 2591 2980 8972 14
NSV4U001255 NSV4U001255.path1 evm.model.NODE_7521_length_97004_cov_27.179478.20.path1,evm.model.NODE_7521_length_97004_cov_27.179478.21.path1,evm.model.NODE_7521_length_97004_cov_27.179478.22.path1 503,566,156 1,1,0.110247349823322 2591 4515 13572 79
NSV4U001256 NSV4U001256.path1 evm.model.NODE_2858_length_8565_cov_50.759953.2.path1 1445 1 2591 3481 14951 240
NSV4U001257 NSV4U001257.path1 evm.model.NODE_14213_length_81843_cov_33.995174.7.path1 1621 1 2591 5969 20507 130
NSV4U001258 NSV4U001258.path1 evm.model.NODE_3297_length_3171_cov_50.249134.1.path1,evm.model.NODE_3297_length_3171_cov_50.249134.2.path1 601,1064 0.492622950819672,1 2591 492 1773 47
NSV4U001259 NSV4U001259.path1 NSV4U001259.path1 0 0 2590 6895 25184 16
NSV4U001260 NSV4U001260.path1 evm.model.NODE_12931_length_99673_cov_24.628796.2.path1 2387 1 2590 3995 15598 46
NSV4U001261 NSV4U001261.path1 evm.model.NODE_611_length_17596_cov_38.634293.3.path1 740 1 2590 724 2482 111
NSV4U001262 NSV4U001262.path1 evm.model.NODE_4270_length_76551_cov_25.915586.12.path1 1124 1 2590 1023 3818 40
NSV4U001263 NSV4U001263.path1 evm.model.NODE_1654_length_33227_cov_40.790321.6.path1,evm.model.NODE_1654_length_33227_cov_40.790321.7.path1 422,275 1,1 2590 935 4884 333
NSV4U001264 NSV4U001264.path2 evm.model.NODE_20146_length_133724_cov_25.910383.15.path1 2029 1 2589 710 2886 63
NSV4U001265 NSV4U001265.path2 evm.model.NODE_120_length_36643_cov_49.987747.1.path1 942 1 2587 2194 6267 140
NSV4U001266 NSV4U001266.path1 evm.model.NODE_5035_length_104762_cov_45.917507.13.path1 1364 0.573109243697479 2587 3218 7945 47
NSV4U001267 NSV4U001267.path1 evm.model.NODE_3520_length_35161_cov_28.579107.1.path1 1361 1 2586 8518 29647 134
NSV4U001268 NSV4U001268.path1 evm.model.NODE_2736_length_56105_cov_24.902790.9.path1 1813 1 2586 287 1117 45
NSV4U001269 NSV4U001269.path2 evm.model.NODE_11475_length_219056_cov_29.175604.10.path1 1466 1 2585 9157 60967 297
NSV4U001270 NSV4U001270.path1 NSV4U001270.path1 0 0 2585 3082 8876 189
NSV4U001271 NSV4U001271.path1 evm.model.NODE_5320_length_7015_cov_36.934139.2.path1 221 1 2584 8564 34673 616
NSV4U001273 NSV4U001273.path1 evm.model.NODE_5146_length_18606_cov_26.851875.4.path1 1805 1 2584 291 2046 68
NSV4U001274 NSV4U001274.path1 evm.model.NODE_5867_length_20290_cov_36.061852.3.path1 866 1 2583 590 2111 42
NSV4U001276 NSV4U001276.path1 NSV4U001276.path1 0 0 2582 315 1329 183
NSV4U001279 NSV4U001279.path2 evm.model.NODE_18217_length_47346_cov_27.530310.4.path1,evm.model.NODE_18217_length_47346_cov_27.530310.5.path1 314,1448 1,1 2580 1358 4195 44
NSV4U001280 NSV4U001280.path1 evm.model.NODE_2480_length_85397_cov_42.408234.3.path1 822 1 2580 923 3973 12
NSV4U001281 NSV4U001281.path1 evm.model.NODE_11188_length_12458_cov_31.963316.1.path1 2541 0.486874880245258 2580 238 580 41
NSV4U001283 NSV4U001283.path1 evm.model.NODE_162_length_8007_cov_23.778069.4.path1 2180 1 2577 2321 11581 18
NSV4U001284 NSV4U001284.path1 evm.model.NODE_4209_length_15841_cov_49.468971.1.path1 977 1 2577 427 1640 187
NSV4U001285 NSV4U001285.path1 evm.model.NODE_674_length_7480_cov_30.986631.2.path1,evm.model.NODE_674_length_7480_cov_30.986631.3.path1 296,973 1,1 2577 2886 11884 531
NSV4U001286 NSV4U001286.path2 evm.model.NODE_1235_length_74815_cov_46.724949.3.path1,evm.model.NODE_1235_length_74815_cov_46.724949.4.path1 230,596 1,1 2577 398 2109 197
NSV4U001287 NSV4U001287.path1 evm.model.NODE_16770_length_116340_cov_30.944723.9.path1 1661 1 2576 6746 5685 154
NSV4U001290 NSV4U001290.path1 evm.model.NODE_3777_length_166808_cov_35.525154.14.path1 2006 1 2575 3970 19614 116
NSV4U001291 NSV4U001291.path1 evm.model.NODE_356_length_36960_cov_33.063015.4.path1 1220 1 2575 2345 9397 65
NSV4U001292 NSV4U001292.path2 evm.model.NODE_581_length_43417_cov_33.310776.9.path1 2024 1 2575 2247 8679 25
NSV4U001293 NSV4U001293.path1 evm.model.NODE_236_length_40356_cov_34.307713.3.path1 1013 1 2573 2815 11287 65
NSV4U001297 NSV4U001297.path1 evm.model.NODE_15061_length_171711_cov_31.321459.2.path1 1619 1 2571 139404 328237 290
NSV4U001299 NSV4U001299.path1 evm.model.NODE_470_length_5805_cov_58.465462.1.path1 1619 1 2571 880 1875 51
NSV4U001301 NSV4U001301.path1 evm.model.NODE_3936_length_12919_cov_35.561268.1.path1 856 1 2570 2351 3709 35
NSV4U001302 NSV4U001302.path1 evm.model.NODE_10083_length_35414_cov_28.690039.7.path1 1595 1 2569 2990 9273 120
NSV4U001303 NSV4U001303.path2 evm.model.NODE_6286_length_65565_cov_34.800961.15.path1 203 1 2569 49 530 67
NSV4U001304 NSV4U001304.path1 evm.model.NODE_7140_length_356400_cov_29.455339.47.path1 1772 1 2568 35 130 84
NSV4U001305 NSV4U001305.path1 evm.model.NODE_15061_length_171711_cov_31.321459.22.path1,evm.model.NODE_15061_length_171711_cov_31.321459.23.path1 512,809 1,1 2568 2305 9033 142
NSV4U001306 NSV4U001306.path1 evm.model.NODE_280_length_34212_cov_28.948702.1.path1 332 1 2567 862 3329 13
NSV4U001307 NSV4U001307.path2 evm.model.NODE_1733_length_47506_cov_33.330063.18.path1 2111 1 2567 7572 22363 92
NSV4U001308 NSV4U001308.path1 evm.model.NODE_11607_length_184900_cov_29.551151.26.path1 1598 0.302022302022302 2567 286 956 62
NSV4U001312 NSV4U001312.path1 evm.model.NODE_12853_length_11966_cov_29.621010.3.path1 1832 1 2563 5575 23307 107
NSV4U001313 NSV4U001313.path1 evm.model.NODE_20335_length_78599_cov_23.928879.11.path1,evm.model.NODE_20335_length_78599_cov_23.928879.12.path1 212,860 1,1 2562 1359 2989 129
NSV4U001314 NSV4U001314.path2 NSV4U001314.path2 0 0 2559 1105 3909 73
NSV4U001315 NSV4U001315.path1 evm.model.NODE_1352_length_97678_cov_23.876482.16.path1,evm.model.NODE_1352_length_97678_cov_23.876482.17.path1 581,461 1,1 2558 1006 7975 106
NSV4U001316 NSV4U001316.path1 evm.model.NODE_10013_length_41408_cov_46.674122.2.path1 2453 1 2558 487 1731 47
NSV4U001317 NSV4U001317.path2 evm.model.NODE_7521_length_97004_cov_27.179478.3.path1 1013 1 2557 6763 21673 61
NSV4U001319 NSV4U001319.path2 NSV4U001319.path2 0 0 2556 543 1298 55
NSV4U001320 NSV4U001320.path1 NSV4U001320.path1 0 0 2556 495 1491 9
NSV4U001321 NSV4U001321.path1 evm.model.NODE_7140_length_356400_cov_29.455339.48.path1 1601 1 2555 786 5221 24
NSV4U001322 NSV4U001322.path1 evm.model.NODE_5746_length_133249_cov_26.729649.10.path1,evm.model.NODE_5746_length_133249_cov_26.729649.11.path1 1055,519 1,1 2555 1056 4849 97
NSV4U001323 NSV4U001323.path1 evm.model.NODE_3520_length_35161_cov_28.579107.10.path1 2243 1 2553 4641 25397 34
NSV4U001324 NSV4U001324.path1 NSV4U001324.path1,evm.model.NODE_3714_length_41776_cov_46.734798.2.path1 1,392 0,1 2552 799 7407 17
NSV4U001325 NSV4U001325.path1 evm.model.NODE_11689_length_44393_cov_48.154369.3.path1 2470 0.89041095890411 2551 980 7287 24
NSV4U001326 NSV4U001326.path1 evm.model.NODE_27540_length_154672_cov_24.370798.21.path1 1638 0.745222929936306 2551 146 794 63
NSV4U001327 NSV4U001327.path1 evm.model.NODE_6670_length_140031_cov_35.263058.17.path1 1670 1 2551 765 2929 82
NSV4U001329 NSV4U001329.path1 evm.model.NODE_4270_length_76551_cov_25.915586.4.path1,evm.model.NODE_4270_length_76551_cov_25.915586.5.path1 1391,419 1,1 2549 3292 11631 70
NSV4U001330 NSV4U001330.path1 NSV4U001330.path1,evm.model.NODE_16770_length_116340_cov_30.944723.7.path1 38,821 0,1 2547 2810 6667 101
NSV4U001331 NSV4U001331.path2 NSV4U001331.path2 0 0 2546 3311 19599 51
NSV4U001333 NSV4U001333.path1 NSV4U001333.path1 0 0 2545 214 1094 143
NSV4U001335 NSV4U001335.path1 evm.model.NODE_25114_length_134913_cov_26.304485.3.path1 1934 1 2544 351 1702 132
NSV4U001336 NSV4U001336.path1 evm.model.NODE_5035_length_104762_cov_45.917507.10.path1,evm.model.NODE_5035_length_104762_cov_45.917507.9.path1 887,497 1,1 2543 3811 13253 68
NSV4U001337 NSV4U001337.path1 evm.model.NODE_16770_length_116340_cov_30.944723.10.path1 1862 1 2543 82 503 42
NSV4U001338 NSV4U001338.path1 evm.model.NODE_253_length_21083_cov_36.558079.1.path1,evm.model.NODE_253_length_21083_cov_36.558079.2.path1 689,1361 0.768973214285714,1 2543 1101 4722 56
NSV4U001341 NSV4U001341.path1 NSV4U001341.path1 0 0 2542 95 496 39
NSV4U001344 NSV4U001344.path1 evm.model.NODE_375_length_22526_cov_46.275772.6.path1,evm.model.NODE_375_length_22526_cov_46.275772.7.path1 1160,131 1,0.125599232981783 2540 476 2036 27
NSV4U001345 NSV4U001345.path1 evm.model.NODE_2480_length_85397_cov_42.408234.4.path1 2304 0.997834560415764 2539 933 3592 103
NSV4U001346 NSV4U001346.path1 evm.model.NODE_16842_length_36323_cov_29.804449.12.path1 2198 1 2538 4314 13041 190
NSV4U001347 NSV4U001347.path1 evm.model.NODE_15061_length_171711_cov_31.321459.8.path1 636 1 2538 2237 5468 136
NSV4U001348 NSV4U001348.path2 evm.model.NODE_5781_length_30117_cov_32.231861.8.path1 584 1 2538 961 2807 153
NSV4U001349 NSV4U001349.path1 evm.model.NODE_335_length_24613_cov_30.378012.1.path1,evm.model.NODE_335_length_24613_cov_30.378012.2.path1 239,1388 0.832752613240418,1 2538 795 3083 57
NSV4U001352 NSV4U001352.path1 evm.model.NODE_11475_length_219056_cov_29.175604.47.path1 2437 0.87378988884905 2533 1104 3935 76
NSV4U001353 NSV4U001353.path1 evm.model.NODE_8856_length_15262_cov_28.650702.2.path1,evm.model.NODE_8856_length_15262_cov_28.650702.3.path1 749,680 1,1 2533 3332 12142 49
NSV4U001354 NSV4U001354.path1 evm.model.NODE_1293_length_138555_cov_23.791967.5.path1 1841 1 2533 1255 3714 109
NSV4U001356 NSV4U001356.path2 evm.model.NODE_8032_length_56989_cov_34.383003.6.path1 1667 1 2532 3898 24118 247
NSV4U001357 NSV4U001357.path1 NSV4U001357.path1 0 0 2530 151 278 71
NSV4U001358 NSV4U001358.path1 evm.model.NODE_11837_length_92417_cov_28.714565.14.path1,evm.model.NODE_11837_length_92417_cov_28.714565.15.path1 1828,1316 1,1 2529 1166 3051 41
NSV4U001360 NSV4U001360.path1 evm.model.NODE_5763_length_21188_cov_51.167217.2.path1 1710 1 2528 7817 37793 460
NSV4U001362 NSV4U001362.path1 evm.model.NODE_15061_length_171711_cov_31.321459.1.path1 788 1 2528 457 1933 60
NSV4U001364 NSV4U001364.path1 evm.model.NODE_4870_length_17400_cov_25.794943.1.path1,evm.model.NODE_4870_length_17400_cov_25.794943.2.path1 182,539 1,1 2526 88 1189 61
NSV4U001365 NSV4U001365.path1 evm.model.NODE_10340_length_67944_cov_27.725700.2.path1 2371 0.525953859804791 2526 264 1086 59
NSV4U001366 NSV4U001366.path1 evm.model.NODE_930_length_10494_cov_26.471031.1.path1 1650 1 2524 802 4096 83
NSV4U001367 NSV4U001367.path1 NSV4U001367.path1 0 0 2524 207 1069 86
NSV4U001368 NSV4U001368.path1 evm.model.NODE_8291_length_32038_cov_42.895561.4.path1 2228 1 2523 482 1355 93
NSV4U001369 NSV4U001369.path2 evm.model.NODE_4591_length_67890_cov_35.572189.9.path1 1655 1 2522 1311 5343 71
NSV4U001370 NSV4U001370.path1 evm.model.NODE_99_length_64956_cov_25.345034.7.path1 1571 1 2521 963 6746 149
NSV4U001371 NSV4U001371.path1 evm.model.NODE_1093_length_6538_cov_38.390793.1.path1 1177 0.702686567164179 2521 2820 10134 64
NSV4U001372 NSV4U001372.path2 NSV4U001372.path2,evm.model.NODE_361_length_11179_cov_39.708023.2.path1 14,872 0,1 2520 14297 24046 96
NSV4U001373 NSV4U001373.path1 evm.model.NODE_3348_length_23536_cov_42.299667.6.path1 1541 1 2520 1569 5500 136
NSV4U001374 NSV4U001374.path1 NSV4U001374.path1 0 0 2520 237 684 172
NSV4U001375 NSV4U001375.path1 NSV4U001375.path1 0 0 2519 4004 16993 8
NSV4U001376 NSV4U001376.path1 evm.model.NODE_2045_length_52517_cov_46.703411.4.path1 316 0.902857142857143 2519 64 354 72
NSV4U001378 NSV4U001378.path1 evm.model.NODE_5746_length_133249_cov_26.729649.36.path1 585 0.911214953271028 2518 783 3253 42
NSV4U001379 NSV4U001379.path2 evm.model.NODE_13329_length_8810_cov_35.548580.1.path1 1596 1 2517 1983 6697 119
NSV4U001380 NSV4U001380.path1 evm.model.NODE_16770_length_116340_cov_30.944723.13.path1 806 0.357427937915743 2517 205 708 66
NSV4U001381 NSV4U001381.path1 evm.model.NODE_27540_length_154672_cov_24.370798.25.path1,evm.model.NODE_27540_length_154672_cov_24.370798.26.path1 581,1070 1,1 2517 1213 3802 70
NSV4U001383 NSV4U001383.path1 evm.model.NODE_7530_length_125968_cov_28.826210.29.path1,evm.model.NODE_7530_length_125968_cov_28.826210.30.path1 205,1217 0.0628834355828221,0.247257212515238 2516 653 2140 38
NSV4U001384 NSV4U001384.path1 evm.model.NODE_20335_length_78599_cov_23.928879.4.path1 1122 0.187782426778243 2516 112 505 30
NSV4U001387 NSV4U001387.path1 evm.model.NODE_1849_length_96814_cov_35.968777.6.path1 1469 1 2514 12276 36632 160
NSV4U001388 NSV4U001388.path2 evm.model.NODE_1743_length_10532_cov_48.577763.3.path1,evm.model.NODE_1743_length_10532_cov_48.577763.4.path1 536,554 1,1 2514 191 606 59
NSV4U001390 NSV4U001390.path1 NSV4U001390.path1 0 0 2512 277 961 195
NSV4U001392 NSV4U001392.path1 evm.model.NODE_5504_length_161644_cov_33.203144.16.path1,evm.model.NODE_5504_length_161644_cov_33.203144.17.path1 446,503 1,1 2510 717 2257 164
NSV4U001393 NSV4U001393.path2 evm.model.NODE_7521_length_97004_cov_27.179478.29.path1 1757 1 2509 13276 52380 194
NSV4U001394 NSV4U001394.path1 evm.model.NODE_3520_length_35161_cov_28.579107.3.path1 1691 0.562167553191489 2508 307 1304 80
NSV4U001395 NSV4U001395.path1 NSV4U001395.path1 0 0 2507 342 1308 87
NSV4U001397 NSV4U001397.path1 NSV4U001397.path1 0 0 2507 173 719 68
NSV4U001398 NSV4U001398.path1 evm.model.NODE_3777_length_166808_cov_35.525154.21.path1 215 1 2506 3090 13007 168
NSV4U001399 NSV4U001399.path2 evm.model.NODE_7441_length_24078_cov_81.261444.1.path1 182 1 2506 2521 6912 146
NSV4U001400 NSV4U001400.path1 NSV4U001400.path1 0 0 2506 2025 8612 151
NSV4U001402 NSV4U001402.path2 NSV4U001402.path2 0 0 2505 517 1357 128
NSV4U001403 NSV4U001403.path1 evm.model.NODE_11607_length_184900_cov_29.551151.14.path1 1979 1 2505 2245 8727 115
NSV4U001404 NSV4U001404.path1 NSV4U001404.path1 0 0 2504 239 1630 67
NSV4U001405 NSV4U001405.path1 NSV4U001405.path1 0 0 2504 684 1125 135
NSV4U001406 NSV4U001406.path1 evm.model.NODE_1812_length_15720_cov_32.177292.9.path1 1329 0.953371592539455 2503 12289 67068 83
NSV4U001408 NSV4U001408.path1 evm.model.NODE_17816_length_40853_cov_24.565760.5.path1 2063 0.810290652003142 2503 263 905 98
NSV4U001409 NSV4U001409.path1 evm.model.NODE_20146_length_133724_cov_25.910383.22.path1 1199 1 2503 295 1330 162
NSV4U001410 NSV4U001410.path1 evm.model.NODE_978_length_2456_cov_62.317997.1.path1 1318 1 2502 4538 25695 0
NSV4U001411 NSV4U001411.path1 NSV4U001411.path1 0 0 2501 406 1730 28
NSV4U001412 NSV4U001412.path1 evm.model.NODE_3935_length_19194_cov_24.515005.1.path1 2087 0.869945810754481 2501 986 4272 2
NSV4U001413 NSV4U001413.path1 evm.model.NODE_9973_length_179428_cov_24.782236.24.path1 1871 0.921674876847291 2500 25 151 43
NSV4U001414 NSV4U001414.path2 evm.model.NODE_7884_length_14275_cov_21.928896.6.path1 2013 0.900268336314848 2499 1622 6665 3
NSV4U001415 NSV4U001415.path1 NSV4U001415.path1,evm.model.NODE_12714_length_31244_cov_33.018307.4.path1 8,797 0,1 2496 10687 35757 138
NSV4U001416 NSV4U001416.path1 evm.model.NODE_1166_length_65867_cov_35.045288.12.path1 2328 0.214562211981567 2496 184 1098 31
NSV4U001417 NSV4U001417.path1 evm.model.NODE_5553_length_95922_cov_31.781374.22.path1 1287 0.559322033898305 2496 1425 8678 76
NSV4U001419 NSV4U001419.path1 NSV4U001419.path1 0 0 2495 2528 4580 126
NSV4U001420 NSV4U001420.path1 NSV4U001420.path1 0 0 2495 2507 7888 108
NSV4U001421 NSV4U001421.path1 evm.model.NODE_2178_length_28916_cov_33.209885.6.path1 1386 1 2495 4534 12625 154
NSV4U001423 NSV4U001423.path1 NSV4U001423.path1 0 0 2494 60 218 39
NSV4U001424 NSV4U001424.path2 evm.model.NODE_2981_length_28083_cov_32.608196.9.path1 1730 1 2494 11458 40044 139
NSV4U001425 NSV4U001425.path2 evm.model.NODE_4860_length_33993_cov_30.955933.6.path1 785 1 2494 16443 77790 70
NSV4U001427 NSV4U001427.path1 NSV4U001427.path1 0 0 2492 449 839 133
NSV4U001428 NSV4U001428.path1 NSV4U001428.path1 0 0 2492 1514 4929 139
NSV4U001429 NSV4U001429.path1 evm.model.NODE_14507_length_122425_cov_25.969965.5.path1 2219 1 2491 5727 18571 94
NSV4U001430 NSV4U001430.path1 NSV4U001430.path1 0 0 2491 692 2377 854
NSV4U001431 NSV4U001431.path1 evm.model.NODE_1293_length_138555_cov_23.791967.19.path1 884 1 2491 144 121 80
NSV4U001432 NSV4U001432.path1 NSV4U001432.path1 0 0 2490 163 1493 56
NSV4U001433 NSV4U001433.path1 NSV4U001433.path1 0 0 2489 53 109 27
NSV4U001434 NSV4U001434.path1 evm.model.NODE_4591_length_67890_cov_35.572189.6.path1 1914 1 2489 2676 8256 25
NSV4U001436 NSV4U001436.path1 evm.model.NODE_5504_length_161644_cov_33.203144.30.path1 2279 1 2488 762 6990 83
NSV4U001437 NSV4U001437.path2 NSV4U001437.path2 0 0 2488 569 1658 100
NSV4U001439 NSV4U001439.path1 evm.model.NODE_3260_length_21344_cov_38.132168.5.path1 2271 0.554308030266048 2486 1241 7080 18
NSV4U001442 NSV4U001442.path2 evm.model.NODE_15697_length_6263_cov_30.105221.1.path1 176 1 2484 1126 6342 36
NSV4U001443 NSV4U001443.path1 evm.model.NODE_100_length_21570_cov_25.837784.3.path1 1664 1 2483 2776 7210 96
NSV4U001444 NSV4U001444.path1 NSV4U001444.path1 0 0 2483 2413 11365 63
NSV4U001445 NSV4U001445.path1 evm.model.NODE_11475_length_219056_cov_29.175604.30.path1,evm.model.NODE_11475_length_219056_cov_29.175604.31.path1 317,419 1,1 2482 1508 5433 214
NSV4U001446 NSV4U001446.path1 evm.model.NODE_1054_length_20365_cov_48.213306.3.path1 808 1 2482 1297 2570 18
NSV4U001447 NSV4U001447.path1 NSV4U001447.path1 0 0 2481 335 910 122
NSV4U001448 NSV4U001448.path1 NSV4U001448.path1 0 0 2481 683 2936 40
NSV4U001449 NSV4U001449.path1 NSV4U001449.path1 0 0 2481 333 2211 32
NSV4U001450 NSV4U001450.path1 evm.model.NODE_20335_length_78599_cov_23.928879.14.path1 2379 0.978207236842105 2481 408 1722 38
NSV4U001451 NSV4U001451.path1 evm.model.NODE_5553_length_95922_cov_31.781374.9.path1 2468 0.208129532804857 2480 27 127 24
NSV4U001452 NSV4U001452.path2 evm.model.NODE_1166_length_65867_cov_35.045288.4.path1 1895 1 2480 1382 9998 67
NSV4U001454 NSV4U001454.path2 evm.model.NODE_18011_length_44838_cov_26.062246.2.path1 902 1 2479 5640 23149 103
NSV4U001456 NSV4U001456.path1 evm.model.NODE_4354_length_201559_cov_25.978880.3.path1 275 0.417298937784522 2479 4471 14765 218
NSV4U001457 NSV4U001457.path1 NSV4U001457.path1 0 0 2479 391 1189 243
NSV4U001458 NSV4U001458.path1 evm.model.NODE_7282_length_48863_cov_35.137630.12.path1 293 1 2478 10186 23655 473
NSV4U001459 NSV4U001459.path1 NSV4U001459.path1 0 0 2478 730 1766 62
NSV4U001460 NSV4U001460.path1 NSV4U001460.path1 0 0 2478 1020 7793 115
NSV4U001462 NSV4U001462.path1 537_psaE_cp.path1,537_psbB_cp.path1,537_psbH_cp.path1,537_psbN_cp.path1,537_psbT_cp.path1 63,1529,203,158,98 0.310344827586207,1,1,1,1 2476 60 219 333
NSV4U001464 NSV4U001464.path1 NSV4U001464.path1 0 0 2475 4143 20569 87
NSV4U001465 NSV4U001465.path1 NSV4U001465.path1 0 0 2475 455 1553 84
NSV4U001466 NSV4U001466.path1 NSV4U001466.path1 0 0 2475 453 1283 72
NSV4U001469 NSV4U001469.path1 evm.model.NODE_7693_length_87213_cov_27.013094.11.path1 1493 1 2472 4366 17671 314
NSV4U001470 NSV4U001470.path1 evm.model.NODE_2214_length_4757_cov_36.718731.2.path1 2324 1 2472 839 3404 17
NSV4U001471 NSV4U001471.path1 evm.model.NODE_3547_length_150032_cov_43.246349.31.path1 1964 0.980529206190714 2472 800 7057 119
NSV4U001472 NSV4U001472.path1 evm.model.NODE_14518_length_58774_cov_28.934870.11.path1 1388 1 2472 340 2116 235
NSV4U001473 NSV4U001473.path1 evm.model.NODE_3708_length_38416_cov_66.845665.6.path1 416 1 2470 52334 65789 189
NSV4U001474 NSV4U001474.path1 evm.model.NODE_3324_length_52051_cov_26.457321.3.path1 2060 1 2470 1384 5263 18
NSV4U001475 NSV4U001475.path1 evm.model.NODE_21776_length_102605_cov_24.467833.26.path1 1151 1 2470 255 749 93
NSV4U001476 NSV4U001476.path1 evm.model.NODE_2730_length_33101_cov_31.939217.5.path1,evm.model.NODE_2730_length_33101_cov_31.939217.6.path1 599,764 1,1 2469 56 79 47
NSV4U001477 NSV4U001477.path2 NSV4U001477.path2 0 0 2469 1927 7140 131
NSV4U001478 NSV4U001478.path1 evm.model.NODE_20146_length_133724_cov_25.910383.27.path1,evm.model.NODE_20146_length_133724_cov_25.910383.28.path1 852,773 0.943521594684385,1 2469 2762 5415 87
NSV4U001479 NSV4U001479.path1 NSV4U001479.path1 0 0 2469 984 5174 109
NSV4U001480 NSV4U001480.path1 evm.model.NODE_236_length_40356_cov_34.307713.14.path1 1290 0.981735159817352 2468 70 22401 274
NSV4U001482 NSV4U001482.path2 evm.model.NODE_10083_length_35414_cov_28.690039.13.path1 1109 1 2467 1297 7360 37
NSV4U001483 NSV4U001483.path1 evm.model.NODE_11475_length_219056_cov_29.175604.52.path1,evm.model.NODE_11475_length_219056_cov_29.175604.53.path1,evm.model.NODE_11475_length_219056_cov_29.175604.54.path1,evm.model.NODE_11475_length_219056_cov_29.175604.55.path1,evm.model.NODE_11475_length_219056_cov_29.175604.56.path1,evm.model.NODE_11475_length_219056_cov_29.175604.57.path1,evm.model.NODE_11475_…
NSV4U001484 NSV4U001484.path1 evm.model.NODE_1352_length_97678_cov_23.876482.20.path1 500 1 2461 84 313 99
NSV4U001485 NSV4U001485.path1 evm.model.NODE_1314_length_44102_cov_33.204391.10.path1 1115 1 2460 378 531 183
NSV4U001487 NSV4U001487.path1 evm.model.NODE_1707_length_42609_cov_28.435213.12.path1,evm.model.NODE_1707_length_42609_cov_28.435213.13.path1 149,1685 1,1 2458 2032 6371 151
NSV4U001488 NSV4U001488.path1 evm.model.NODE_4545_length_8486_cov_82.111008.1.path1 1190 1 2458 1420 7251 28
NSV4U001490 NSV4U001490.path2 evm.model.NODE_6976_length_5439_cov_55.436844.2.path1,evm.model.NODE_6976_length_5439_cov_55.436844.3.path1 245,197 1,0.834745762711864 2457 911 3952 71
NSV4U001491 NSV4U001491.path1 evm.model.NODE_8429_length_132544_cov_33.614422.32.path1 1397 1 2456 3279 11413 93
NSV4U001492 NSV4U001492.path1 evm.model.NODE_5021_length_48911_cov_27.181206.6.path1 1121 1 2456 107 1290 83
NSV4U001494 NSV4U001494.path1 evm.model.NODE_734_length_2563_cov_44.072571.1.path1,evm.model.NODE_734_length_2563_cov_44.072571.2.path1 52,230 0.133676092544987,1 2455 192 1230 71
NSV4U001497 NSV4U001497.path2 NSV4U001497.path2 0 0 2452 1359 5918 172
NSV4U001498 NSV4U001498.path1 evm.model.NODE_2417_length_33708_cov_28.269609.3.path1 1934 1 2451 1208 2994 113
NSV4U001499 NSV4U001499.path1 evm.model.NODE_3777_length_166808_cov_35.525154.5.path1 986 1 2450 736 7430 200
NSV4U001500 NSV4U001500.path2 evm.model.NODE_2018_length_14758_cov_25.790215.7.path1,evm.model.NODE_2018_length_14758_cov_25.790215.8.path1 983,523 1,1 2450 64376 162677 120
NSV4U001502 NSV4U001502.path1 evm.model.NODE_12100_length_12939_cov_75.194374.2.path1 1022 1 2448 382 1642 180
NSV4U001503 NSV4U001503.path1 evm.model.NODE_6286_length_65565_cov_34.800961.17.path1,evm.model.NODE_6286_length_65565_cov_34.800961.18.path1 551,896 1,1 2448 225 436 90
NSV4U001504 NSV4U001504.path1 evm.model.NODE_9029_length_32079_cov_42.798809.5.path1 1196 1 2447 2259 7430 172
NSV4U001505 NSV4U001505.path1 NSV4U001505.path1 0 0 2447 81 673 112
NSV4U001506 NSV4U001506.path1 NSV4U001506.path1 0 0 2446 93 733 47
NSV4U001507 NSV4U001507.path1 NSV4U001507.path1 0 0 2446 1774 8364 53
NSV4U001508 NSV4U001508.path2 evm.model.NODE_13267_length_38606_cov_34.764957.5.path1,evm.model.NODE_13267_length_38606_cov_34.764957.6.path1 404,745 1,0.333035315154224 2446 537 5032 83
NSV4U001509 NSV4U001509.path1 evm.model.NODE_20146_length_133724_cov_25.910383.4.path1 2207 1 2445 1249 4153 80
NSV4U001511 NSV4U001511.path1 NSV4U001511.path1 0 0 2444 176 839 65
NSV4U001513 NSV4U001513.path1 evm.model.NODE_11607_length_184900_cov_29.551151.35.path1 551 1 2443 3614 7671 42
NSV4U001515 NSV4U001515.path1 NSV4U001515.path1 0 0 2441 1141 3251 117
NSV4U001518 NSV4U001518.path1 evm.model.NODE_1653_length_8976_cov_54.871101.1.path1 766 0.756169792694965 2441 206 539 50
NSV4U001519 NSV4U001519.path1 evm.model.NODE_799_length_13273_cov_30.081217.6.path1 1523 1 2440 11184 60064 137
NSV4U001520 NSV4U001520.path1 evm.model.NODE_1778_length_5981_cov_27.830797.2.path1,evm.model.NODE_1778_length_5981_cov_27.830797.3.path1 308,791 1,1 2440 1021 4040 330
NSV4U001522 NSV4U001522.path1 evm.model.NODE_20335_length_78599_cov_23.928879.4.path1,evm.model.NODE_20335_length_78599_cov_23.928879.5.path1 542,732 0.0907112970711297,0.446341463414634 2439 60 266 61
NSV4U001524 NSV4U001524.path1 evm.model.NODE_13267_length_38606_cov_34.764957.9.path1 1385 1 2439 12477 36654 147
NSV4U001526 NSV4U001526.path1 evm.model.NODE_4591_length_67890_cov_35.572189.14.path1,evm.model.NODE_4591_length_67890_cov_35.572189.15.path1 596,911 1,1 2437 1531 8860 8
NSV4U001528 NSV4U001528.path1 evm.model.NODE_11475_length_219056_cov_29.175604.51.path1,evm.model.NODE_11475_length_219056_cov_29.175604.52.path1 1313,161 1,1 2436 2009 9226 64
NSV4U001530 NSV4U001530.path1 evm.model.NODE_3119_length_49866_cov_42.023823.15.path1 725 1 2435 2886 9923 72
NSV4U001531 NSV4U001531.path2 NSV4U001531.path2 0 0 2435 3074 25017 68
NSV4U001532 NSV4U001532.path1 evm.model.NODE_5746_length_133249_cov_26.729649.5.path1 1253 1 2435 22385 105389 220
NSV4U001533 NSV4U001533.path1 evm.model.NODE_13906_length_30766_cov_53.475395.4.path1 1919 1 2435 573 1585 99
NSV4U001535 NSV4U001535.path1 NSV4U001535.path1 0 0 2434 151 792 96
NSV4U001539 NSV4U001539.path1 NSV4U001539.path1 0 0 2434 399 1787 52
NSV4U001543 NSV4U001543.path1 NSV4U001543.path1 0 0 2432 345 2023 33
NSV4U001544 NSV4U001544.path1 NSV4U001544.path1 0 0 2431 2008 6254 167
NSV4U001546 NSV4U001546.path1 evm.model.NODE_14213_length_81843_cov_33.995174.1.path1 1232 1 2430 5197 21812 22
NSV4U001547 NSV4U001547.path1 evm.model.NODE_13754_length_55262_cov_71.542793.3.path1 2325 0.970367278797997 2430 1454 5585 74
NSV4U001548 NSV4U001548.path1 evm.model.NODE_5746_length_133249_cov_26.729649.4.path1 83 0.133870967741935 2429 1044 3525 65
NSV4U001549 NSV4U001549.path1 evm.model.NODE_6143_length_15810_cov_28.620241.4.path1 1835 1 2429 518 2854 49
NSV4U001550 NSV4U001550.path1 evm.model.NODE_1733_length_47506_cov_33.330063.9.path1 2400 1 2428 14000 90985 298
NSV4U001551 NSV4U001551.path1 evm.model.NODE_11475_length_219056_cov_29.175604.3.path1 1701 0.736682546556951 2428 1036 5131 19
NSV4U001552 NSV4U001552.path1 NSV4U001552.path1 0 0 2428 1626 7175 69
NSV4U001553 NSV4U001553.path1 evm.model.NODE_355_length_24278_cov_30.337549.3.path1 2315 0.328415378067811 2428 762 3015 42
NSV4U001554 NSV4U001554.path2 evm.model.NODE_14507_length_122425_cov_25.969965.26.path1 2033 1 2427 2909 14259 116
NSV4U001555 NSV4U001555.path1 evm.model.NODE_5585_length_46991_cov_37.295311.4.path1 1739 1 2427 657 2404 74
NSV4U001556 NSV4U001556.path1 evm.model.NODE_17816_length_40853_cov_24.565760.7.path1 243 0.773885350318471 2426 681 2089 169
NSV4U001557 NSV4U001557.path1 evm.model.NODE_3361_length_5574_cov_45.985649.1.path1 1709 0.513830426939266 2426 759 3557 86
NSV4U001558 NSV4U001558.path2 evm.model.NODE_17884_length_137494_cov_25.776928.23.path1 1970 1 2426 236 1533 80
NSV4U001559 NSV4U001559.path2 NSV4U001559.path2 0 0 2425 2416 10615 66
NSV4U001560 NSV4U001560.path1 evm.model.NODE_1558_length_29921_cov_29.411249.2.path1 2501 0.824052718286656 2424 3025 7131 17
NSV4U001561 NSV4U001561.path1 evm.model.NODE_18897_length_39527_cov_78.611938.7.path1 1005 1 2424 1518 5252 90
NSV4U001562 NSV4U001562.path2 evm.model.NODE_13931_length_76375_cov_32.742809.18.path1 1118 0.184245220830587 2424 479 1589 173
NSV4U001563 NSV4U001563.path1 NSV4U001563.path1 0 0 2424 1142 4835 60
NSV4U001564 NSV4U001564.path1 evm.model.NODE_1976_length_29354_cov_69.429413.4.path1,evm.model.NODE_1976_length_29354_cov_69.429413.5.path1,evm.model.NODE_1976_length_29354_cov_69.429413.6.path1 518,548,206 1,1,1 2424 1366 4705 57
NSV4U001565 NSV4U001565.path1 evm.model.NODE_4354_length_201559_cov_25.978880.48.path1 2201 0.768505586592179 2424 592 1273 38
NSV4U001566 NSV4U001566.path1 evm.model.NODE_11689_length_44393_cov_48.154369.4.path1 1960 0.236915266529675 2423 488 1407 20
NSV4U001568 NSV4U001568.path1 NSV4U001568.path1 0 0 2422 67 247 25
NSV4U001570 NSV4U001570.path1 evm.model.NODE_244_length_15439_cov_27.426193.1.path1 1911 1 2421 9841 29160 61
NSV4U001571 NSV4U001571.path1 evm.model.NODE_8291_length_32038_cov_42.895561.7.path1 1826 1 2421 7219 25747 139
NSV4U001572 NSV4U001572.path1 evm.model.NODE_288_length_6395_cov_57.557156.2.path1 1127 1 2420 1300 4802 57
NSV4U001573 NSV4U001573.path1 evm.model.NODE_17382_length_17547_cov_34.926083.5.path1 718 1 2419 3974 27817 115
NSV4U001574 NSV4U001574.path2 evm.model.NODE_877_length_88818_cov_33.404861.24.path1,evm.model.NODE_877_length_88818_cov_33.404861.25.path1 812,700 1,1 2419 9719 33578 109
NSV4U001575 NSV4U001575.path1 NSV4U001575.path1 0 0 2417 343 1051 175
NSV4U001576 NSV4U001576.path1 evm.model.NODE_1314_length_44102_cov_33.204391.7.path1 2145 0.662855377008653 2416 330 1235 25
NSV4U001581 NSV4U001581.path2 evm.model.NODE_3777_length_166808_cov_35.525154.30.path1 1556 1 2415 227 932 61
NSV4U001582 NSV4U001582.path1 NSV4U001582.path1 0 0 2415 218 513 83
NSV4U001584 NSV4U001584.path1 evm.model.NODE_17816_length_40853_cov_24.565760.1.path1,evm.model.NODE_17816_length_40853_cov_24.565760.2.path1 953,296 1,1 2414 3367 6813 216
NSV4U001585 NSV4U001585.path2 evm.model.NODE_5746_length_133249_cov_26.729649.29.path1 2153 1 2414 327 1208 63
NSV4U001586 NSV4U001586.path1 evm.model.NODE_7530_length_125968_cov_28.826210.24.path1 1934 0.818451121455777 2414 1488 5545 21
NSV4U001587 NSV4U001587.path2 evm.model.NODE_16872_length_109993_cov_22.762920.21.path1 206 1 2413 39 235 51
NSV4U001588 NSV4U001588.path1 evm.model.NODE_852_length_8571_cov_34.589081.2.path1 1745 1 2412 2317 10310 11
NSV4U001589 NSV4U001589.path1 evm.model.NODE_1849_length_96814_cov_35.968777.20.path1 2229 0.412854232265234 2412 214 958 121
NSV4U001590 NSV4U001590.path1 evm.model.NODE_3777_length_166808_cov_35.525154.36.path1 2160 0.930633347694959 2412 336 1774 77
NSV4U001591 NSV4U001591.path1 evm.model.NODE_772_length_46726_cov_25.418161.2.path1 1865 1 2411 5163 22825 206
NSV4U001592 NSV4U001592.path1 NSV4U001592.path1 0 0 2411 4823 12148 216
NSV4U001593 NSV4U001593.path1 evm.model.NODE_16872_length_109993_cov_22.762920.13.path1 1496 1 2411 9692 12845 568
NSV4U001595 NSV4U001595.path2 evm.model.NODE_12931_length_99673_cov_24.628796.14.path1 953 1 2409 9994 38529 195
NSV4U001596 NSV4U001596.path1 evm.model.NODE_9361_length_13540_cov_57.486336.2.path1,evm.model.NODE_9361_length_13540_cov_57.486336.3.path1 858,209 1,1 2408 2008 12768 54
NSV4U001597 NSV4U001597.path1 evm.model.NODE_6670_length_140031_cov_35.263058.10.path1,evm.model.NODE_6670_length_140031_cov_35.263058.11.path1,evm.model.NODE_6670_length_140031_cov_35.263058.12.path1,evm.model.NODE_6670_length_140031_cov_35.263058.13.path1,evm.model.NODE_6670_length_140031_cov_35.263058.14.path1,evm.model.NODE_6670_length_140031_cov_35.263058.6.path1,evm.model.NODE_6670_length_1…
NSV4U001598 NSV4U001598.path1 evm.model.NODE_11475_length_219056_cov_29.175604.45.path1 1272 0.533557046979866 2407 316 1367 47
NSV4U001601 NSV4U001601.path1 evm.model.NODE_19954_length_56719_cov_39.322945.14.path1 1397 1 2406 630 2016 78
NSV4U001602 NSV4U001602.path1 evm.model.NODE_10340_length_67944_cov_27.725700.2.path1 2163 0.479813664596273 2406 232 1341 28
NSV4U001603 NSV4U001603.path1 evm.model.NODE_877_length_88818_cov_33.404861.8.path1 641 1 2404 4588 14194 129
NSV4U001604 NSV4U001604.path1 evm.model.NODE_2203_length_77821_cov_30.681860.9.path1 2284 0.600105097214924 2404 675 1715 39
NSV4U001605 NSV4U001605.path1 evm.model.NODE_27436_length_9109_cov_38.347897.3.path1 191 1 2403 17 106 225
NSV4U001606 NSV4U001606.path1 evm.model.NODE_1051_length_35169_cov_48.720379.6.path1 2344 0.514147839438473 2403 4112 19179 28
NSV4U001607 NSV4U001607.path1 evm.model.NODE_3706_length_47643_cov_38.233780.5.path1 1754 1 2403 84 407 70
NSV4U001608 NSV4U001608.path1 evm.model.NODE_7530_length_125968_cov_28.826210.29.path1 2393 0.734049079754601 2402 1448 3459 19
NSV4U001609 NSV4U001609.path1 evm.model.NODE_2080_length_84521_cov_33.951492.26.path1,evm.model.NODE_2080_length_84521_cov_33.951492.27.path1 864,1410 1,1 2402 1114 6690 77
NSV4U001610 NSV4U001610.path1 evm.model.NODE_1235_length_74815_cov_46.724949.17.path1 1499 0.994031830238727 2401 2198 6526 159
NSV4U001611 NSV4U001611.path1 evm.model.NODE_9757_length_73537_cov_28.827461.7.path1 1913 1 2400 8765 13148 155
NSV4U001614 NSV4U001614.path1 evm.model.NODE_3547_length_150032_cov_43.246349.7.path1,evm.model.NODE_3547_length_150032_cov_43.246349.8.path1 996,1014 0.96046287367406,0.351108033240997 2399 789 2902 75
NSV4U001615 NSV4U001615.path1 evm.model.NODE_772_length_46726_cov_25.418161.4.path1 2168 0.859635210150674 2398 3333 9764 114
NSV4U001616 NSV4U001616.path1 NSV4U001616.path1 0 0 2398 237 844 141
NSV4U001619 NSV4U001619.path1 NSV4U001619.path1 0 0 2396 941 3718 38
NSV4U001621 NSV4U001621.path1 NSV4U001621.path1 0 0 2396 351 1218 29
NSV4U001622 NSV4U001622.path1 evm.model.NODE_11673_length_70417_cov_31.278229.2.path1 1705 1 2395 422 3854 49
NSV4U001623 NSV4U001623.path1 evm.model.NODE_4354_length_201559_cov_25.978880.10.path1 1403 1 2395 733 2718 165
NSV4U001624 NSV4U001624.path1 evm.model.NODE_8354_length_6457_cov_35.367664.1.path1 992 1 2394 2135 9029 56
NSV4U001625 NSV4U001625.path1 NSV4U001625.path1 0 0 2394 701 2659 69
NSV4U001626 NSV4U001626.path1 evm.model.NODE_3936_length_12919_cov_35.561268.2.path1,evm.model.NODE_3936_length_12919_cov_35.561268.3.path1 1382,931 1,1 2393 6146 22447 30
NSV4U001627 NSV4U001627.path1 NSV4U001627.path1 0 0 2393 860 4669 103
NSV4U001628 NSV4U001628.path1 evm.model.NODE_1592_length_30294_cov_25.727505.1.path1 818 1 2391 393 2615 13
NSV4U001629 NSV4U001629.path1 evm.model.NODE_185_length_21168_cov_40.706112.1.path1 1984 0.955223880597015 2390 5092 25798 135
NSV4U001631 NSV4U001631.path1 evm.model.NODE_22329_length_33236_cov_27.668583.9.path1 239 1 2390 1050 3211 57
NSV4U001632 NSV4U001632.path1 evm.model.NODE_25114_length_134913_cov_26.304485.4.path1,evm.model.NODE_25114_length_134913_cov_26.304485.5.path1 944,734 1,1 2390 452 2357 67
NSV4U001633 NSV4U001633.path1 evm.model.NODE_27540_length_154672_cov_24.370798.29.path1,evm.model.NODE_27540_length_154672_cov_24.370798.30.path1,evm.model.NODE_27540_length_154672_cov_24.370798.31.path1,evm.model.NODE_27540_length_154672_cov_24.370798.32.path1 1034,944,2027,1103 1,1,1,1 2389 5411 12167 104
NSV4U001634 NSV4U001634.path1 evm.model.NODE_2285_length_75441_cov_58.869011.20.path1 1643 1 2389 1335 4823 65
NSV4U001635 NSV4U001635.path1 NSV4U001635.path1 0 0 2389 209 692 103
NSV4U001638 NSV4U001638.path1 NSV4U001638.path1 0 0 2387 1201 4525 175
NSV4U001640 NSV4U001640.path2 evm.model.NODE_22960_length_31042_cov_24.930901.7.path1 602 1 2386 1243 3517 58
NSV4U001641 NSV4U001641.path1 NSV4U001641.path1 0 0 2385 48 145 53
NSV4U001643 NSV4U001643.path2 evm.model.NODE_977_length_60640_cov_27.201237.1.path1 1811 1 2384 238 388 39
NSV4U001644 NSV4U001644.path1 evm.model.NODE_1314_length_44102_cov_33.204391.5.path1 2135 1 2384 3277 14370 48
NSV4U001645 NSV4U001645.path1 evm.model.NODE_11332_length_13951_cov_31.192173.2.path1 1808 1 2382 4334 17766 82
NSV4U001646 NSV4U001646.path1 evm.model.NODE_1181_length_24054_cov_44.307808.1.path1 2118 0.340952994204765 2382 582 2131 24
NSV4U001647 NSV4U001647.path1 evm.model.NODE_4332_length_12027_cov_33.387047.2.path1 1331 1 2382 3346 12218 275
NSV4U001648 NSV4U001648.path2 evm.model.NODE_4288_length_10373_cov_48.620937.2.path1 257 1 2382 126 666 196
NSV4U001649 NSV4U001649.path1 evm.model.NODE_5504_length_161644_cov_33.203144.2.path1 2102 1 2382 424 1590 184
NSV4U001650 NSV4U001650.path1 evm.model.NODE_3714_length_41776_cov_46.734798.4.path1,evm.model.NODE_3714_length_41776_cov_46.734798.5.path1 130,1936 0.078125,0.982741116751269 2381 166 1223 55
NSV4U001651 NSV4U001651.path1 evm.model.NODE_234_length_29190_cov_25.080542.10.path1 1053 1 2381 263 2050 59
NSV4U001652 NSV4U001652.path1 evm.model.NODE_1654_length_33227_cov_40.790321.13.path1 1931 1 2380 149 956 75
NSV4U001653 NSV4U001653.path1 evm.model.NODE_236_length_40356_cov_34.307713.6.path1 1328 1 2379 136 155 23
NSV4U001654 NSV4U001654.path1 evm.model.NODE_2175_length_118215_cov_32.986847.35.path1 2378 0.59479739869935 2379 1947 7295 18
NSV4U001655 NSV4U001655.path1 evm.model.NODE_7140_length_356400_cov_29.455339.23.path1 1791 1 2379 1079 4668 73
NSV4U001656 NSV4U001656.path1 evm.model.NODE_12998_length_82613_cov_45.756855.14.path1,evm.model.NODE_12998_length_82613_cov_45.756855.15.path1 290,677 1,1 2377 471 1901 65
NSV4U001658 NSV4U001658.path1 evm.model.NODE_11837_length_92417_cov_28.714565.4.path1 1185 1 2377 54 236 118
NSV4U001659 NSV4U001659.path1 evm.model.NODE_5746_length_133249_cov_26.729649.31.path1 2370 0.378050725793588 2376 98 261 34
NSV4U001660 NSV4U001660.path1 NSV4U001660.path1 0 0 2375 1109 4769 255
NSV4U001661 NSV4U001661.path1 evm.model.NODE_1849_length_96814_cov_35.968777.15.path1 1142 1 2375 2066 6107 154
NSV4U001662 NSV4U001662.path1 evm.model.NODE_11475_length_219056_cov_29.175604.14.path1 2096 0.913687881429817 2374 504 3014 17
NSV4U001663 NSV4U001663.path2 evm.model.NODE_2808_length_4589_cov_33.555023.1.path1 541 1 2373 630 2009 63
NSV4U001664 NSV4U001664.path1 537_chlB_cp.path1,537_psaF_cp.path1,537_psbX_cp.path1,537_ycf66_cp.path1 690,554,119,305 0.453053184504268,1,1,1 2372 7 12 101
NSV4U001665 NSV4U001665.path2 evm.model.NODE_15061_length_171711_cov_31.321459.36.path1 1240 0.438938053097345 2372 2462 6840 75
NSV4U001668 NSV4U001668.path1 537_petN_cp.path1,537_psaD_cp.path1,537_rps16_cp.path1,537_ycf36_cp.path1 89,379,254,509 1,0.924390243902439,1,1 2371 3 13 91
NSV4U001669 NSV4U001669.path1 evm.model.NODE_918_length_11740_cov_51.992844.1.path1 299 1 2370 13 299 47
NSV4U001670 NSV4U001670.path1 NSV4U001670.path1 0 0 2370 121 270 82
NSV4U001671 NSV4U001671.path1 NSV4U001671.path1 0 0 2368 537 3045 75
NSV4U001672 NSV4U001672.path1 evm.model.NODE_9573_length_63558_cov_31.496885.10.path1 566 1 2368 2549 13752 172
NSV4U001673 NSV4U001673.path1 evm.model.NODE_1527_length_55426_cov_42.810394.10.path1,evm.model.NODE_1527_length_55426_cov_42.810394.9.path1 969,1189 1,1 2368 1360 4071 139
NSV4U001674 NSV4U001674.path1 evm.model.NODE_7521_length_97004_cov_27.179478.24.path1 1355 1 2367 5122 13425 135
NSV4U001675 NSV4U001675.path1 evm.model.NODE_2285_length_75441_cov_58.869011.3.path1 2009 1 2367 1976 7699 69
NSV4U001676 NSV4U001676.path1 evm.model.NODE_3708_length_38416_cov_66.845665.7.path1 521 1 2367 889 3760 106
NSV4U001677 NSV4U001677.path1 evm.model.NODE_2544_length_7878_cov_32.413811.3.path1 413 1 2366 1149 3415 6
NSV4U001678 NSV4U001678.path1 evm.model.NODE_3673_length_26039_cov_28.628557.1.path1 836 1 2366 2995 16963 135
NSV4U001679 NSV4U001679.path1 evm.model.NODE_2081_length_29986_cov_26.185686.2.path1 1992 0.541745988577645 2365 213 1855 66
NSV4U001681 NSV4U001681.path1 NSV4U001681.path1 0 0 2363 62 425 199
NSV4U001682 NSV4U001682.path1 evm.model.NODE_19417_length_71271_cov_37.836945.12.path1 2012 1 2363 825 3649 54
NSV4U001683 NSV4U001683.path1 NSV4U001683.path1 0 0 2362 36 185 26
NSV4U001684 NSV4U001684.path1 evm.model.NODE_3261_length_26907_cov_71.661911.6.path1 965 1 2362 54 182 67
NSV4U001685 NSV4U001685.path1 evm.model.NODE_6552_length_109823_cov_27.990576.26.path1 1292 1 2362 3217 9053 38
NSV4U001686 NSV4U001686.path2 evm.model.NODE_9502_length_16934_cov_37.583206.1.path1 1333 0.99700822737472 2362 161 1752 46
NSV4U001687 NSV4U001687.path1 evm.model.NODE_2097_length_36072_cov_50.390442.7.path1 2150 1 2361 488 1860 79
NSV4U001689 NSV4U001689.path1 evm.model.NODE_4479_length_21653_cov_47.238026.4.path1,evm.model.NODE_4479_length_21653_cov_47.238026.5.path1 226,1991 0.362760834670947,0.865652173913043 2359 484 2526 52
NSV4U001690 NSV4U001690.path1 evm.model.NODE_21776_length_102605_cov_24.467833.19.path1 1588 1 2358 839 4468 45
NSV4U001691 NSV4U001691.path1 evm.model.NODE_7521_length_97004_cov_27.179478.5.path1 503 1 2356 1987 7246 160
NSV4U001692 NSV4U001692.path1 evm.model.NODE_1558_length_29921_cov_29.411249.1.path1 1614 0.64975845410628 2355 3367 12329 20
NSV4U001693 NSV4U001693.path1 NSV4U001693.path1 0 0 2355 3638 15981 23
NSV4U001694 NSV4U001694.path1 evm.model.NODE_21776_length_102605_cov_24.467833.16.path1 2096 0.230228471001757 2355 59 184 55
NSV4U001695 NSV4U001695.path1 NSV4U001695.path1 0 0 2354 5937 24649 629
NSV4U001696 NSV4U001696.path1 evm.model.NODE_16770_length_116340_cov_30.944723.31.path1,evm.model.NODE_16770_length_116340_cov_30.944723.32.path1 1340,536 1,0.88595041322314 2353 2396 6934 18
NSV4U001697 NSV4U001697.path1 evm.model.NODE_10552_length_5074_cov_16.133425.2.path1,evm.model.NODE_10552_length_5074_cov_16.133425.3.path1 377,175 1,0.44987146529563 2353 1158 8262 61
NSV4U001698 NSV4U001698.path1 evm.model.NODE_2203_length_77821_cov_30.681860.3.path1 2342 0.373763166294287 2352 24 123 23
NSV4U001699 NSV4U001699.path1 evm.model.NODE_11607_length_184900_cov_29.551151.36.path1 1911 0.694151834362514 2352 1040 4504 57
NSV4U001700 NSV4U001700.path1 evm.model.NODE_12714_length_31244_cov_33.018307.10.path1 656 1 2352 248 1723 90
NSV4U001701 NSV4U001701.path1 evm.model.NODE_8429_length_132544_cov_33.614422.18.path1 2194 0.839969372128637 2350 89 391 71
NSV4U001702 NSV4U001702.path1 NSV4U001702.path1 0 0 2350 257 1089 52
NSV4U001703 NSV4U001703.path1 NSV4U001703.path1 0 0 2349 56 443 70
NSV4U001705 NSV4U001705.path1 evm.model.NODE_11544_length_60322_cov_49.109230.7.path1 1058 1 2349 128 807 104
NSV4U001706 NSV4U001706.path2 NSV4U001706.path2 0 0 2348 165 601 36
NSV4U001707 NSV4U001707.path1 evm.model.NODE_21776_length_102605_cov_24.467833.14.path1 710 1 2347 121 304 44
NSV4U001708 NSV4U001708.path1 evm.model.NODE_9899_length_5003_cov_27.239256.1.path1 758 1 2347 4509 11780 9
NSV4U001709 NSV4U001709.path1 evm.model.NODE_13541_length_57368_cov_30.726921.10.path1 1929 0.605081555834379 2347 1172 3423 30
NSV4U001710 NSV4U001710.path1 evm.model.NODE_2369_length_25061_cov_37.826145.7.path1 1393 0.970055710306407 2346 1734 6938 33
NSV4U001711 NSV4U001711.path2 evm.model.NODE_495_length_36765_cov_38.673492.10.path1 839 1 2346 425 1142 96
NSV4U001712 NSV4U001712.path2 NSV4U001712.path2 0 0 2346 285 510 128
NSV4U001713 NSV4U001713.path2 NSV4U001713.path2 0 0 2345 181 1698 149
NSV4U001714 NSV4U001714.path1 NSV4U001714.path1 0 0 2345 1192 6783 85
NSV4U001715 NSV4U001715.path1 NSV4U001715.path1 0 0 2344 2258 13215 28
NSV4U001716 NSV4U001716.path1 evm.model.NODE_8751_length_68855_cov_29.281389.7.path1 1613 1 2344 1777 6657 179
NSV4U001717 NSV4U001717.path1 evm.model.NODE_10083_length_35414_cov_28.690039.3.path1,evm.model.NODE_10083_length_35414_cov_28.690039.4.path1 1532,599 1,1 2344 2068 6398 39
NSV4U001718 NSV4U001718.path1 evm.model.NODE_3520_length_35161_cov_28.579107.5.path1 1766 1 2344 128 649 43
NSV4U001719 NSV4U001719.path1 NSV4U001719.path1 0 0 2343 1690 5739 95
NSV4U001720 NSV4U001720.path1 NSV4U001720.path1 0 0 2343 149 511 103
NSV4U001721 NSV4U001721.path1 evm.model.NODE_3935_length_19194_cov_24.515005.2.path1 2237 1 2341 1105 3999 12
NSV4U001722 NSV4U001722.path1 NSV4U001722.path1 0 0 2340 880 4617 98
NSV4U001724 NSV4U001724.path1 evm.model.NODE_9973_length_179428_cov_24.782236.18.path1 1919 1 2338 19 55 78
NSV4U001725 NSV4U001725.path2 evm.model.NODE_3777_length_166808_cov_35.525154.31.path1 1709 1 2338 2239 9657 69
NSV4U001726 NSV4U001726.path2 NSV4U001726.path2 0 0 2338 100 514 159
NSV4U001727 NSV4U001727.path1 evm.model.NODE_6702_length_56577_cov_50.259029.8.path1 2077 0.934743474347435 2337 819 3678 34
NSV4U001728 NSV4U001728.path2 evm.model.NODE_612_length_19930_cov_53.298798.4.path1 1758 0.831598864711448 2337 3205 15734 60
NSV4U001729 NSV4U001729.path1 evm.model.NODE_17912_length_32785_cov_28.456673.5.path1 2307 0.747569669475049 2336 198 1156 47
NSV4U001730 NSV4U001730.path1 evm.model.NODE_5111_length_67305_cov_25.220356.14.path1 407 1 2335 544 1401 83
NSV4U001731 NSV4U001731.path2 evm.model.NODE_1518_length_14276_cov_25.418045.3.path1 1538 1 2334 21793 34627 201
NSV4U001732 NSV4U001732.path1 evm.model.NODE_2819_length_78318_cov_27.980183.14.path1 1741 0.575346992729676 2334 1275 2353 8
NSV4U001733 NSV4U001733.path1 evm.model.NODE_6552_length_109823_cov_27.990576.30.path1,evm.model.NODE_6552_length_109823_cov_27.990576.31.path1 46,443 0.0602094240837696,1 2334 480 1751 48
NSV4U001734 NSV4U001734.path1 evm.model.NODE_11837_length_92417_cov_28.714565.26.path1 1420 1 2333 2636 16885 106
NSV4U001736 NSV4U001736.path1 evm.model.NODE_9973_length_179428_cov_24.782236.1.path1 714 1 2333 1243 6114 29
NSV4U001737 NSV4U001737.path1 evm.model.NODE_5035_length_104762_cov_45.917507.7.path1,evm.model.NODE_5035_length_104762_cov_45.917507.8.path1 149,854 1,1 2333 700 3686 44
NSV4U001738 NSV4U001738.path1 evm.model.NODE_3547_length_150032_cov_43.246349.22.path1 680 1 2332 2427 3980 151
NSV4U001739 NSV4U001739.path1 evm.model.NODE_2285_length_75441_cov_58.869011.2.path1 1616 1 2332 12922 88196 303
NSV4U001741 NSV4U001741.path1 evm.model.NODE_356_length_36960_cov_33.063015.7.path1,evm.model.NODE_356_length_36960_cov_33.063015.8.path1 557,1583 1,1 2331 1103 7178 18
NSV4U001742 NSV4U001742.path1 evm.model.NODE_4906_length_4956_cov_43.681801.1.path1 152 1 2330 5448 18457 33
NSV4U001743 NSV4U001743.path2 evm.model.NODE_25114_length_134913_cov_26.304485.19.path1 1806 1 2330 14432 57365 139
NSV4U001744 NSV4U001744.path1 NSV4U001744.path1 0 0 2330 337 1031 6
NSV4U001746 NSV4U001746.path1 evm.model.NODE_14507_length_122425_cov_25.969965.28.path1,evm.model.NODE_14507_length_122425_cov_25.969965.29.path1 644,578 1,1 2330 313 1234 71
NSV4U001748 NSV4U001748.path2 evm.model.NODE_3906_length_5287_cov_41.662380.1.path1 1138 1 2329 2835 7022 165
NSV4U001750 NSV4U001750.path1 evm.model.NODE_1293_length_138555_cov_23.791967.30.path1 782 1 2329 195 735 192
NSV4U001751 NSV4U001751.path1 NSV4U001751.path1 0 0 2328 1136 3719 58
NSV4U001752 NSV4U001752.path1 evm.model.NODE_16770_length_116340_cov_30.944723.12.path1 113 0.0864575363427697 2328 510 1436 95
NSV4U001753 NSV4U001753.path1 evm.model.NODE_14507_length_122425_cov_25.969965.19.path1 1456 0.725099601593626 2328 440 1568 57
NSV4U001754 NSV4U001754.path2 evm.model.NODE_17912_length_32785_cov_28.456673.2.path1 1793 1 2328 754 7954 49
NSV4U001755 NSV4U001755.path1 NSV4U001755.path1 0 0 2327 92 390 98
NSV4U001756 NSV4U001756.path2 evm.model.NODE_7213_length_72102_cov_29.111702.8.path1 1943 1 2327 42060 107635 301
NSV4U001758 NSV4U001758.path1 evm.model.NODE_5746_length_133249_cov_26.729649.30.path1 986 1 2326 18 46 45
NSV4U001761 NSV4U001761.path1 evm.model.NODE_2082_length_84249_cov_40.433144.8.path1 1571 1 2326 1110 5118 102
NSV4U001762 NSV4U001762.path2 evm.model.NODE_6943_length_7034_cov_35.512936.1.path1 1331 1 2326 597 2532 46
NSV4U001763 NSV4U001763.path2 evm.model.NODE_2191_length_79283_cov_31.245058.9.path1 1505 1 2325 488 2050 161
NSV4U001764 NSV4U001764.path1 evm.model.NODE_6702_length_56577_cov_50.259029.15.path1 1262 1 2325 384 1841 33
NSV4U001765 NSV4U001765.path1 evm.model.NODE_7860_length_12071_cov_66.173553.1.path1 1744 0.686073957513769 2325 270 789 36
NSV4U001768 NSV4U001768.path1 evm.model.NODE_1181_length_24054_cov_44.307808.1.path1 2315 0.372665808113329 2324 824 3084 38
NSV4U001769 NSV4U001769.path1 NSV4U001769.path1 0 0 2324 876 2272 99
NSV4U001770 NSV4U001770.path1 NSV4U001770.path1 0 0 2324 337 1113 180
NSV4U001771 NSV4U001771.path1 NSV4U001771.path1 0 0 2323 2790 15147 88
NSV4U001772 NSV4U001772.path1 NSV4U001772.path1 0 0 2323 426 1054 81
NSV4U001773 NSV4U001773.path1 NSV4U001773.path1 0 0 2322 101 280 32
NSV4U001775 NSV4U001775.path1 evm.model.NODE_3260_length_21344_cov_38.132168.6.path1 1510 1 2322 909 5396 164
NSV4U001776 NSV4U001776.path2 NSV4U001776.path2 0 0 2322 1264 4538 278
NSV4U001777 NSV4U001777.path2 evm.model.NODE_5746_length_133249_cov_26.729649.19.path1 935 1 2322 222 791 106
NSV4U001778 NSV4U001778.path1 evm.model.NODE_2312_length_28336_cov_51.663433.1.path1 2129 0.810430148458318 2321 52 301 48
NSV4U001780 NSV4U001780.path1 NSV4U001780.path1 0 0 2320 1304 3176 92
NSV4U001783 NSV4U001783.path1 evm.model.NODE_742_length_63355_cov_26.145277.7.path1 2160 0.334624322230829 2317 51 246 40
NSV4U001784 NSV4U001784.path1 evm.model.NODE_1592_length_30294_cov_25.727505.2.path1,evm.model.NODE_1592_length_30294_cov_25.727505.3.path1 881,701 1,1 2317 194 1053 38
NSV4U001785 NSV4U001785.path1 NSV4U001785.path1 0 0 2317 1741 11494 4
NSV4U001786 NSV4U001786.path1 evm.model.NODE_8032_length_56989_cov_34.383003.11.path1 1462 0.735412474849095 2317 212 2210 89
NSV4U001787 NSV4U001787.path1 evm.model.NODE_6552_length_109823_cov_27.990576.24.path1 1451 1 2316 554 1657 39
NSV4U001788 NSV4U001788.path1 evm.model.NODE_1758_length_6676_cov_35.924206.1.path1 1304 1 2316 444 1676 40
NSV4U001789 NSV4U001789.path1 evm.model.NODE_7140_length_356400_cov_29.455339.66.path1 2221 0.460788381742739 2316 403 2036 22
NSV4U001790 NSV4U001790.path2 NSV4U001790.path2 0 0 2316 467 2375 83
NSV4U001791 NSV4U001791.path1 evm.model.NODE_2819_length_78318_cov_27.980183.16.path1 1805 1 2315 274 524 60
NSV4U001792 NSV4U001792.path1 evm.model.NODE_2080_length_84521_cov_33.951492.16.path1 1170 1 2314 1046 5478 227
NSV4U001793 NSV4U001793.path1 NSV4U001793.path1 0 0 2314 1900 4398 232
NSV4U001794 NSV4U001794.path1 NSV4U001794.path1 25 0 2313 22 101 68
NSV4U001795 NSV4U001795.path1 evm.model.NODE_7451_length_2885_cov_32.596188.1.path1 226 1 2313 1889 7925 96
NSV4U001796 NSV4U001796.path1 evm.model.NODE_14_length_45407_cov_25.285330.4.path1 2099 1 2313 1036 2667 69
NSV4U001797 NSV4U001797.path1 NSV4U001797.path1 0 0 2311 732 3306 29
NSV4U001798 NSV4U001798.path1 evm.model.NODE_9691_length_24646_cov_21.952974.2.path1 1280 1 2310 63787 438345 255
NSV4U001799 NSV4U001799.path1 evm.model.NODE_1590_length_14340_cov_30.525732.2.path1 1151 1 2310 547 1605 78
NSV4U001800 NSV4U001800.path1 NSV4U001800.path1 0 0 2310 565 3290 81
NSV4U001801 NSV4U001801.path1 NSV4U001801.path1 0 0 2309 125 779 42
NSV4U001802 NSV4U001802.path1 evm.model.NODE_4813_length_14895_cov_50.933064.1.path1,evm.model.NODE_4813_length_14895_cov_50.933064.2.path1 742,374 1,1 2309 880 6168 89
NSV4U001803 NSV4U001803.path1 NSV4U001803.path1 0 0 2309 2666 9344 83
NSV4U001804 NSV4U001804.path1 evm.model.NODE_6023_length_17445_cov_34.466381.3.path1 1226 1 2309 1357 7982 53
NSV4U001806 NSV4U001806.path1 evm.model.NODE_7530_length_125968_cov_28.826210.23.path1 67 0.0968208092485549 2305 4922 23638 29
NSV4U001808 NSV4U001808.path1 evm.model.NODE_7920_length_9361_cov_28.321547.2.path1 1631 1 2304 780 2581 192
NSV4U001809 NSV4U001809.path1 evm.model.NODE_642_length_21309_cov_79.750900.1.path1 98 0.443438914027149 2303 145 294 56
NSV4U001810 NSV4U001810.path1 evm.model.NODE_3995_length_25249_cov_29.112558.1.path1 1108 0.516068933395435 2303 726 7824 0
NSV4U001811 NSV4U001811.path1 evm.model.NODE_7213_length_72102_cov_29.111702.25.path1,evm.model.NODE_7213_length_72102_cov_29.111702.26.path1 586,820 0.358848744641764,1 2303 1283 4637 61
NSV4U001812 NSV4U001812.path1 NSV4U001812.path1 0 0 2303 4980 16627 88
NSV4U001813 NSV4U001813.path1 evm.model.NODE_5146_length_18606_cov_26.851875.3.path1 1949 0.935220729366603 2303 59 395 76
NSV4U001814 NSV4U001814.path1 NSV4U001814.path1 0 0 2302 1436 5876 56
NSV4U001815 NSV4U001815.path1 evm.model.NODE_8429_length_132544_cov_33.614422.19.path1,evm.model.NODE_8429_length_132544_cov_33.614422.20.path1 455,567 1,0.563058589870904 2301 161 607 127
NSV4U001816 NSV4U001816.path1 evm.model.NODE_7530_length_125968_cov_28.826210.21.path1 1861 0.983615221987315 2300 50 53 35
NSV4U001817 NSV4U001817.path1 evm.model.NODE_4353_length_7110_cov_31.332209.1.path1 2013 1 2300 1349 6888 93
NSV4U001818 NSV4U001818.path1 NSV4U001818.path1 0 0 2299 685 3293 70
NSV4U001819 NSV4U001819.path1 evm.model.NODE_3692_length_17515_cov_69.712479.2.path1 296 1 2299 39956 145765 51
NSV4U001821 NSV4U001821.path1 NSV4U001821.path1 0 0 2298 74 359 71
NSV4U001822 NSV4U001822.path1 evm.model.NODE_877_length_88818_cov_33.404861.1.path1 1808 0.379433368310598 2298 864 3505 34
NSV4U001823 NSV4U001823.path1 537_petF_cp.path1,537_rps10_cp.path1,537_rps7_cp.path1 308,347,152 1,1,0.319327731092437 2297 30 29 119
NSV4U001824 NSV4U001824.path1 NSV4U001824.path1 0 0 2297 5126 17662 31
NSV4U001825 NSV4U001825.path1 NSV4U001825.path1 0 0 2297 377 1539 81
NSV4U001826 NSV4U001826.path1 evm.model.NODE_3714_length_41776_cov_46.734798.10.path1 86 0.194130925507901 2295 935 3853 88
NSV4U001827 NSV4U001827.path1 evm.model.NODE_1733_length_47506_cov_33.330063.13.path1,evm.model.NODE_1733_length_47506_cov_33.330063.14.path1 1126,597 0.6008537886873,0.670786516853933 2295 175 368 44
NSV4U001828 NSV4U001828.path1 evm.model.NODE_3777_length_166808_cov_35.525154.37.path1 2105 1 2295 350 965 86
NSV4U001829 NSV4U001829.path2 evm.model.NODE_1026_length_14746_cov_35.748405.4.path1 1526 1 2295 1427 5864 58
NSV4U001830 NSV4U001830.path2 NSV4U001830.path2 0 0 2294 2870 7523 112
NSV4U001831 NSV4U001831.path1 evm.model.NODE_242_length_8460_cov_38.591724.3.path1 995 1 2294 7200 81212 202
NSV4U001832 NSV4U001832.path1 evm.model.NODE_27540_length_154672_cov_24.370798.36.path1 1396 0.598627787307033 2294 957 3116 27
NSV4U001833 NSV4U001833.path1 evm.model.NODE_495_length_36765_cov_38.673492.8.path1 407 1 2293 226 939 87
NSV4U001834 NSV4U001834.path1 evm.model.NODE_4354_length_201559_cov_25.978880.42.path1 860 1 2293 231 773 40
NSV4U001835 NSV4U001835.path1 evm.model.NODE_3119_length_49866_cov_42.023823.16.path1 2084 1 2292 2676 10283 6
NSV4U001836 NSV4U001836.path1 evm.model.NODE_11837_length_92417_cov_28.714565.14.path1 1828 1 2292 129 276 82
NSV4U001837 NSV4U001837.path1 evm.model.NODE_7530_length_125968_cov_28.826210.30.path1 2285 0.464242177976432 2291 448 1212 31
NSV4U001838 NSV4U001838.path2 evm.model.NODE_18217_length_47346_cov_27.530310.7.path1 536 1 2291 408 1765 24
NSV4U001839 NSV4U001839.path2 evm.model.NODE_9058_length_2801_cov_26.591574.1.path1 428 1 2291 1727 7075 95
NSV4U001840 NSV4U001840.path1 NSV4U001840.path1 0 0 2291 778 2997 136
NSV4U001841 NSV4U001841.path1 NSV4U001841.path1 0 0 2290 78 431 21
NSV4U001842 NSV4U001842.path1 evm.model.NODE_17884_length_137494_cov_25.776928.4.path1 842 1 2289 12790 21034 374
NSV4U001843 NSV4U001843.path1 evm.model.NODE_473_length_8961_cov_84.655396.1.path1 317 1 2289 498 1354 42
NSV4U001847 NSV4U001847.path1 NSV4U001847.path1 0 0 2287 1756 5064 177
NSV4U001850 NSV4U001850.path1 evm.model.NODE_165_length_6418_cov_21.453724.1.path1 1616 1 2285 2763 18545 223
NSV4U001851 NSV4U001851.path1 evm.model.NODE_2138_length_96599_cov_35.503803.9.path1 1801 0.501252435290843 2285 314 1612 57
NSV4U001853 NSV4U001853.path1 NSV4U001853.path1 0 0 2283 386 872 48
NSV4U001854 NSV4U001854.path1 evm.model.NODE_11607_length_184900_cov_29.551151.17.path1 1982 1 2283 444 1456 52
NSV4U001855 NSV4U001855.path1 evm.model.NODE_17729_length_4177_cov_35.578644.1.path1 1499 1 2282 463 3427 46
NSV4U001857 NSV4U001857.path1 evm.model.NODE_1979_length_22672_cov_24.322071.7.path1 2014 0.848 2281 48 414 86
NSV4U001860 NSV4U001860.path1 NSV4U001860.path1 0 0 2280 668 2848 12
NSV4U001861 NSV4U001861.path1 evm.model.NODE_19417_length_71271_cov_37.836945.14.path1 2009 1 2279 20152 80024 202
NSV4U001862 NSV4U001862.path1 evm.model.NODE_9168_length_13130_cov_70.101753.4.path1 860 1 2279 394 1900 76
NSV4U001863 NSV4U001863.path1 evm.model.NODE_2940_length_5643_cov_30.341486.2.path1 1254 1 2278 4262 19131 3
NSV4U001864 NSV4U001864.path1 evm.model.NODE_9029_length_32079_cov_42.798809.7.path1 1895 1 2277 1350 7273 21
NSV4U001865 NSV4U001865.path2 evm.model.NODE_1707_length_42609_cov_28.435213.8.path1 1904 1 2277 1916 8878 104
NSV4U001867 NSV4U001867.path1 NSV4U001867.path1 0 0 2277 144 549 76
NSV4U001869 NSV4U001869.path1 evm.model.NODE_1564_length_4148_cov_29.734089.1.path1 920 1 2276 5061 21356 49
NSV4U001870 NSV4U001870.path1 evm.model.NODE_3194_length_27451_cov_26.387817.6.path1 938 1 2274 1067 2688 78
NSV4U001871 NSV4U001871.path1 NSV4U001871.path1 0 0 2272 1136 2212 176
NSV4U001872 NSV4U001872.path1 NSV4U001872.path1 0 0 2272 793 2803 257
NSV4U001873 NSV4U001873.path1 NSV4U001873.path1 0 0 2272 1429 11612 58
NSV4U001874 NSV4U001874.path1 evm.model.NODE_1707_length_42609_cov_28.435213.7.path1 105 0.10038240917782 2270 35 131 30
NSV4U001878 NSV4U001878.path2 evm.model.NODE_10340_length_67944_cov_27.725700.15.path1 1642 1 2268 40693 66588 222
NSV4U001879 NSV4U001879.path1 evm.model.NODE_2175_length_118215_cov_32.986847.10.path1 1940 1 2268 702 2173 81
NSV4U001880 NSV4U001880.path1 evm.model.NODE_2080_length_84521_cov_33.951492.22.path1 1729 1 2268 501 1171 70
NSV4U001881 NSV4U001881.path1 evm.model.NODE_11837_length_92417_cov_28.714565.12.path1 1646 1 2268 211 889 102
NSV4U001882 NSV4U001882.path1 evm.model.NODE_5746_length_133249_cov_26.729649.34.path1 1859 1 2268 265 1076 143
NSV4U001883 NSV4U001883.path1 NSV4U001883.path1 0 0 2267 11297 54652 1
NSV4U001884 NSV4U001884.path1 evm.model.NODE_100_length_21570_cov_25.837784.2.path1 1829 1 2267 503 1966 48
NSV4U001885 NSV4U001885.path2 NSV4U001885.path2 0 0 2266 4968 18180 206
NSV4U001886 NSV4U001886.path1 NSV4U001886.path1 0 0 2265 286 1411 25
NSV4U001887 NSV4U001887.path1 evm.model.NODE_234_length_29190_cov_25.080542.6.path1 2005 0.578309777905971 2264 290 1293 108
NSV4U001888 NSV4U001888.path1 evm.model.NODE_10340_length_67944_cov_27.725700.13.path1 1544 0.332973905542377 2264 284 1973 94
NSV4U001891 NSV4U001891.path1 evm.model.NODE_2177_length_31239_cov_32.154549.5.path1 1367 1 2263 398 1113 65
NSV4U001892 NSV4U001892.path1 evm.model.NODE_378_length_18379_cov_44.799171.3.path1 1766 0.432313341493268 2261 641 2424 57
NSV4U001894 NSV4U001894.path1 evm.model.NODE_27540_length_154672_cov_24.370798.14.path1,evm.model.NODE_27540_length_154672_cov_24.370798.15.path1 1313,395 1,1 2261 1780 6347 90
NSV4U001895 NSV4U001895.path1 NSV4U001895.path1 0 0 2260 57 432 26
NSV4U001896 NSV4U001896.path1 NSV4U001896.path1 0 0 2260 1198 4731 78
NSV4U001897 NSV4U001897.path1 evm.model.NODE_1512_length_17201_cov_41.525608.1.path1 341 1 2260 192 824 62
NSV4U001898 NSV4U001898.path1 evm.model.NODE_3924_length_54301_cov_35.380581.7.path1 587 1 2259 77 799 80
NSV4U001900 NSV4U001900.path1 evm.model.NODE_4090_length_47962_cov_26.527418.11.path1,evm.model.NODE_4090_length_47962_cov_26.527418.12.path1 574,1244 0.725663716814159,1 2257 2278 10078 60
NSV4U001901 NSV4U001901.path1 NSV4U001901.path1 0 0 2257 284 1474 6
NSV4U001902 NSV4U001902.path1 NSV4U001902.path1 0 0 2257 1254 4905 59
NSV4U001903 NSV4U001903.path2 evm.model.NODE_11597_length_12511_cov_56.123810.1.path1 311 1 2257 2034 5590 161
NSV4U001904 NSV4U001904.path1 evm.model.NODE_6170_length_33497_cov_43.213333.7.path1 1739 1 2256 924 2742 30
NSV4U001905 NSV4U001905.path1 evm.model.NODE_8751_length_68855_cov_29.281389.21.path1,evm.model.NODE_8751_length_68855_cov_29.281389.22.path1 1850,71 1,0.0191117092866756 2256 571 2252 42
NSV4U001906 NSV4U001906.path2 NSV4U001906.path2 0 0 2255 3738 19447 13
NSV4U001907 NSV4U001907.path1 evm.model.NODE_3324_length_52051_cov_26.457321.4.path1 1226 1 2255 498 1740 62
NSV4U001908 NSV4U001908.path1 evm.model.NODE_9573_length_63558_cov_31.496885.13.path1 200 1 2253 314 1541 20
NSV4U001909 NSV4U001909.path1 NSV4U001909.path1 0 0 2251 1048 14913 31
NSV4U001910 NSV4U001910.path1 evm.model.NODE_10025_length_6660_cov_41.770721.1.path1,evm.model.NODE_10025_length_6660_cov_41.770721.2.path1 509,995 1,1 2251 563 2243 83
NSV4U001912 NSV4U001912.path1 evm.model.NODE_4932_length_33462_cov_21.923407.5.path1 1934 1 2251 953 4593 32
NSV4U001913 NSV4U001913.path1 NSV4U001913.path1 0 0 2250 593 2301 29
NSV4U001914 NSV4U001914.path1 evm.model.NODE_10467_length_7139_cov_25.089088.2.path1 686 1 2250 20240 134709 307
NSV4U001916 NSV4U001916.path1 evm.model.NODE_1527_length_55426_cov_42.810394.12.path1 1736 1 2250 424 1994 52
NSV4U001917 NSV4U001917.path1 NSV4U001917.path1 0 0 2249 25 248 66
NSV4U001919 NSV4U001919.path1 evm.model.NODE_1528_length_9897_cov_42.827019.1.path1 160 1 2248 1894 4971 119
NSV4U001920 NSV4U001920.path1 evm.model.NODE_3693_length_14264_cov_27.628786.5.path1,evm.model.NODE_3693_length_14264_cov_27.628786.6.path1 48,1181 0.243654822335025,1 2248 1328 7280 43
NSV4U001921 NSV4U001921.path1 evm.model.NODE_1558_length_29921_cov_29.411249.4.path1 806 1 2247 1996 9687 30
NSV4U001922 NSV4U001922.path2 evm.model.NODE_19417_length_71271_cov_37.836945.2.path1 1997 1 2247 1637 5870 38
NSV4U001923 NSV4U001923.path1 evm.model.NODE_2191_length_79283_cov_31.245058.5.path1 2226 0.406426876027022 2246 859 3753 57
NSV4U001924 NSV4U001924.path1 NSV4U001924.path1 0 0 2246 1154 6820 82
NSV4U001925 NSV4U001925.path1 evm.model.NODE_3547_length_150032_cov_43.246349.32.path1 1351 0.235817769244196 2246 342 680 77
NSV4U001926 NSV4U001926.path1 evm.model.NODE_9973_length_179428_cov_24.782236.50.path1 2180 1 2245 1788 6485 16
NSV4U001927 NSV4U001927.path1 evm.model.NODE_12931_length_99673_cov_24.628796.17.path1 1715 1 2245 636 2911 107
NSV4U001928 NSV4U001928.path1 evm.model.NODE_2167_length_60831_cov_38.443211.12.path1 332 1 2245 322 944 42
NSV4U001929 NSV4U001929.path2 evm.model.NODE_14_length_45407_cov_25.285330.6.path1 1523 1 2245 1120 3812 151
NSV4U001930 NSV4U001930.path2 evm.model.NODE_661_length_15709_cov_31.942644.2.path1 425 1 2245 4717 11899 188
NSV4U001931 NSV4U001931.path2 NSV4U001931.path2 0 0 2245 1673 6792 70
NSV4U001932 NSV4U001932.path1 evm.model.NODE_7884_length_14275_cov_21.928896.3.path1,evm.model.NODE_7884_length_14275_cov_21.928896.4.path1 395,1079 1,1 2245 445 2091 37
NSV4U001933 NSV4U001933.path1 evm.model.NODE_15061_length_171711_cov_31.321459.26.path1 1493 1 2245 573 1953 68
NSV4U001934 NSV4U001934.path1 NSV4U001934.path1 0 0 2244 124 346 47
NSV4U001935 NSV4U001935.path1 NSV4U001935.path1 0 0 2244 178 2006 57
NSV4U001937 NSV4U001937.path1 evm.model.NODE_700_length_8095_cov_32.558495.2.path1 890 1 2244 1644 4739 111
NSV4U001938 NSV4U001938.path1 evm.model.NODE_147_length_78878_cov_27.800312.14.path1 1973 1 2243 856 3534 215
NSV4U001940 NSV4U001940.path1 NSV4U001940.path1,evm.model.NODE_13470_length_14823_cov_69.296097.1.path1 34,988 0,1 2242 174 2853 11
NSV4U001941 NSV4U001941.path2 evm.model.NODE_772_length_46726_cov_25.418161.1.path1 1670 1 2242 594 1521 68
NSV4U001942 NSV4U001942.path1 537_rpl23_cp.path1,537_rpl2_cp.path1,537_rpl3_cp.path1,537_rpl4_cp.path1 359,300,614,764 1,0.362756952841596,1,1 2240 4 15 48
NSV4U001944 NSV4U001944.path2 evm.model.NODE_21249_length_2974_cov_50.844654.1.path1 411 1 2240 3878 16974 14
NSV4U001945 NSV4U001945.path1 evm.model.NODE_2369_length_25061_cov_37.826145.8.path1 2232 0.345939243645381 2238 404 2351 14
NSV4U001946 NSV4U001946.path1 evm.model.NODE_5021_length_48911_cov_27.181206.8.path1 1430 1 2238 19105 27469 307
NSV4U001947 NSV4U001947.path1 NSV4U001947.path1 0 0 2237 293 1294 73
NSV4U001948 NSV4U001948.path2 evm.model.NODE_799_length_13273_cov_30.081217.4.path1 389 1 2236 1518 7144 12
NSV4U001949 NSV4U001949.path1 NSV4U001949.path1 0 0 2236 1650 5309 49
NSV4U001950 NSV4U001950.path1 evm.model.NODE_1166_length_65867_cov_35.045288.13.path1 1772 1 2236 767 2623 114
NSV4U001951 NSV4U001951.path1 NSV4U001951.path1 0 0 2236 1398 3189 528
NSV4U001953 NSV4U001953.path1 evm.model.NODE_20146_length_133724_cov_25.910383.7.path1 1958 0.289730689553122 2234 1672 4604 8
NSV4U001955 NSV4U001955.path1 NSV4U001955.path1 0 0 2233 1180 5427 183
NSV4U001956 NSV4U001956.path1 NSV4U001956.path1 0 0 2233 1093 8465 38
NSV4U001957 NSV4U001957.path1 evm.model.NODE_12961_length_10621_cov_25.004896.2.path1 1446 1 2232 1690 7052 80
NSV4U001958 NSV4U001958.path1 evm.model.NODE_11673_length_70417_cov_31.278229.14.path1 1319 1 2232 555 2341 328
NSV4U001960 NSV4U001960.path1 evm.model.NODE_7140_length_356400_cov_29.455339.17.path1 2226 0.33115144302291 2232 633 2273 10
NSV4U001961 NSV4U001961.path1 evm.model.NODE_14507_length_122425_cov_25.969965.20.path1 1805 1 2232 1529 6855 68
NSV4U001962 NSV4U001962.path1 evm.model.NODE_6670_length_140031_cov_35.263058.15.path1 824 0.423650385604113 2231 809 3434 61
NSV4U001963 NSV4U001963.path2 NSV4U001963.path2 0 0 2231 601 2504 117
NSV4U001964 NSV4U001964.path1 NSV4U001964.path1 0 0 2231 324 1066 45
NSV4U001966 NSV4U001966.path2 evm.model.NODE_1125_length_91659_cov_34.815819.3.path1 1910 1 2230 438 1342 162
NSV4U001967 NSV4U001967.path1 evm.model.NODE_10340_length_67944_cov_27.725700.1.path1 1200 1 2230 284 969 74
NSV4U001969 NSV4U001969.path1 evm.model.NODE_3924_length_54301_cov_35.380581.12.path1 2226 0.755857385398981 2230 621 2102 18
NSV4U001970 NSV4U001970.path1 evm.model.NODE_1518_length_14276_cov_25.418045.5.path1 1472 1 2229 3052 14241 94
NSV4U001971 NSV4U001971.path1 evm.model.NODE_17816_length_40853_cov_24.565760.3.path1 1664 1 2229 1960 5687 72
NSV4U001972 NSV4U001972.path2 evm.model.NODE_2099_length_6802_cov_31.864599.2.path1 2350 1 2229 1740 3529 102
NSV4U001973 NSV4U001973.path1 NSV4U001973.path1 0 0 2228 42 101 62
NSV4U001975 NSV4U001975.path2 evm.model.NODE_2177_length_31239_cov_32.154549.3.path1 1855 0.631811989100817 2227 221 307 16
NSV4U001976 NSV4U001976.path2 NSV4U001976.path2 0 0 2227 727 3592 192
NSV4U001977 NSV4U001977.path1 evm.model.NODE_11475_length_219056_cov_29.175604.28.path1 224 1 2227 63 212 159
NSV4U001978 NSV4U001978.path1 NSV4U001978.path1 0 0 2227 57 246 106
NSV4U001979 NSV4U001979.path1 NSV4U001979.path1 0 0 2227 619 2513 145
NSV4U001980 NSV4U001980.path1 NSV4U001980.path1 0 0 2226 90 338 63
NSV4U001981 NSV4U001981.path1 537_rbcL_cp.path1,537_rbcS_cp.path1 1463,269 1,1 2225 172 439 606
NSV4U001982 NSV4U001982.path1 evm.model.NODE_22329_length_33236_cov_27.668583.8.path1 1580 1 2224 1388 4566 83
NSV4U001983 NSV4U001983.path2 evm.model.NODE_8697_length_3891_cov_56.599331.1.path1 332 1 2223 537 1721 37
NSV4U001984 NSV4U001984.path2 evm.model.NODE_1168_length_33056_cov_37.193279.5.path1 852 1 2223 544 2723 153
NSV4U001985 NSV4U001985.path1 NSV4U001985.path1 0 0 2223 538 2386 42
NSV4U001986 NSV4U001986.path1 evm.model.NODE_1627_length_12029_cov_30.941641.1.path1 1307 1 2222 20 89 22
NSV4U001987 NSV4U001987.path1 evm.model.NODE_3777_length_166808_cov_35.525154.24.path1,evm.model.NODE_3777_length_166808_cov_35.525154.25.path1 485,957 1,0.939156035328754 2222 3480 11964 52
NSV4U001989 NSV4U001989.path2 evm.model.NODE_3119_length_49866_cov_42.023823.2.path1,evm.model.NODE_3119_length_49866_cov_42.023823.3.path1 560,710 1,1 2221 1699 8507 47
NSV4U001990 NSV4U001990.path2 evm.model.NODE_14518_length_58774_cov_28.934870.9.path1 1301 1 2220 2231 8632 69
NSV4U001991 NSV4U001991.path1 evm.model.NODE_2484_length_10708_cov_31.966940.3.path1 1964 1 2220 1508 5664 54
NSV4U001992 NSV4U001992.path1 NSV4U001992.path1 0 0 2220 836 3190 70
NSV4U001993 NSV4U001993.path1 evm.model.NODE_120_length_36643_cov_49.987747.5.path1,evm.model.NODE_120_length_36643_cov_49.987747.6.path1 1022,371 1,1 2220 338 1953 45
NSV4U001994 NSV4U001994.path2 NSV4U001994.path2 0 0 2219 328 2578 189
NSV4U001995 NSV4U001995.path2 NSV4U001995.path2 0 0 2219 906 2875 74
NSV4U001996 NSV4U001996.path1 evm.model.NODE_12824_length_58752_cov_75.829315.8.path1 1124 1 2218 2552 4292 187
NSV4U001997 NSV4U001997.path1 evm.model.NODE_18521_length_12471_cov_56.383850.1.path1 798 1 2217 693 2430 106
NSV4U001998 NSV4U001998.path1 evm.model.NODE_611_length_17596_cov_38.634293.6.path1 2019 1 2216 6142 22881 40
NSV4U001999 NSV4U001999.path2 evm.model.NODE_977_length_60640_cov_27.201237.10.path1 647 1 2216 1976 6942 137
NSV4U002000 NSV4U002000.path1 evm.model.NODE_775_length_27242_cov_40.585602.5.path1 1078 0.668319900805952 2216 242 1914 135
NSV4U002001 NSV4U002001.path2 NSV4U002001.path2,evm.model.NODE_2480_length_85397_cov_42.408234.10.path1 17,260 0,1 2216 693 2503 293
NSV4U002002 NSV4U002002.path1 evm.model.NODE_6142_length_8465_cov_30.645008.2.path1 1358 1 2215 23450 120575 193
NSV4U002003 NSV4U002003.path1 NSV4U002003.path1 0 0 2215 224 633 178
NSV4U002005 NSV4U002005.path1 evm.model.NODE_5746_length_133249_cov_26.729649.17.path1 1607 1 2214 485 1354 121
NSV4U002006 NSV4U002006.path2 NSV4U002006.path2 0 0 2214 156 677 35
NSV4U002008 NSV4U002008.path2 evm.model.NODE_2167_length_60831_cov_38.443211.6.path1 1820 1 2213 1452 5326 89
NSV4U002009 NSV4U002009.path1 NSV4U002009.path1 0 0 2213 639 5371 85
NSV4U002010 NSV4U002010.path1 evm.model.NODE_22125_length_10494_cov_24.320946.3.path1 1997 0.904848210240145 2213 866 3868 12
NSV4U002011 NSV4U002011.path1 NSV4U002011.path1 0 0 2212 63 394 56
NSV4U002012 NSV4U002012.path1 NSV4U002012.path1 0 0 2212 644 3050 26
NSV4U002017 NSV4U002017.path1 evm.model.NODE_2285_length_75441_cov_58.869011.19.path1 2203 0.46545531375449 2210 682 4185 23
NSV4U002021 NSV4U002021.path1 evm.model.NODE_1293_length_138555_cov_23.791967.16.path1 551 0.224348534201954 2209 453 1333 85
NSV4U002023 NSV4U002023.path1 evm.model.NODE_1429_length_18684_cov_61.237103.1.path1 1307 1 2209 956 3342 97
NSV4U002025 NSV4U002025.path1 NSV4U002025.path1 0 0 2208 346 1806 72
NSV4U002027 NSV4U002027.path1 evm.model.NODE_13606_length_7994_cov_31.226170.3.path1 1825 0.535190615835777 2207 2800 10479 25
NSV4U002028 NSV4U002028.path1 evm.model.NODE_5746_length_133249_cov_26.729649.26.path1 1748 1 2205 361 1263 119
NSV4U002029 NSV4U002029.path1 evm.model.NODE_4354_length_201559_cov_25.978880.31.path1 377 1 2204 641 1783 127
NSV4U002031 NSV4U002031.path1 evm.model.NODE_5522_length_8221_cov_58.248268.1.path1 1019 0.989320388349515 2203 1849 26264 40
NSV4U002032 NSV4U002032.path1 evm.model.NODE_12144_length_31873_cov_75.939888.4.path1 1380 0.911492734478203 2203 674 1920 77
NSV4U002033 NSV4U002033.path2 evm.model.NODE_5459_length_5498_cov_45.535286.1.path1 1466 1 2203 197 718 81
NSV4U002035 NSV4U002035.path1 evm.model.NODE_1293_length_138555_cov_23.791967.35.path1 1421 1 2200 152 358 78
NSV4U002036 NSV4U002036.path1 evm.model.NODE_775_length_27242_cov_40.585602.9.path1 2057 0.457823280658803 2199 2260 11603 4
NSV4U002037 NSV4U002037.path1 evm.model.NODE_145_length_23687_cov_55.849834.1.path1 200 1 2198 49 326 38
NSV4U002038 NSV4U002038.path1 evm.model.NODE_11607_length_184900_cov_29.551151.16.path1 2197 0.325819368233724 2198 931 2001 14
NSV4U002039 NSV4U002039.path1 NSV4U002039.path1 0 0 2198 172 926 56
NSV4U002040 NSV4U002040.path1 evm.model.NODE_15061_length_171711_cov_31.321459.30.path1 1579 0.997473152242577 2197 1362 4652 49
NSV4U002041 NSV4U002041.path1 NSV4U002041.path1 0 0 2195 846 1987 113
NSV4U002042 NSV4U002042.path2 evm.model.NODE_581_length_43417_cov_33.310776.11.path1 914 1 2194 7348 19680 136
NSV4U002043 NSV4U002043.path1 evm.model.NODE_20335_length_78599_cov_23.928879.4.path1 2167 0.362677824267782 2194 206 524 19
NSV4U002044 NSV4U002044.path1 NSV4U002044.path1 0 0 2194 737 2228 120
NSV4U002045 NSV4U002045.path1 evm.model.NODE_445_length_42922_cov_29.735987.2.path1 1166 1 2194 1293 4786 348
NSV4U002047 NSV4U002047.path2 evm.model.NODE_3924_length_54301_cov_35.380581.5.path1,evm.model.NODE_3924_length_54301_cov_35.380581.6.path1 332,629 1,1 2193 603 1303 58
NSV4U002048 NSV4U002048.path1 537_rpl16_cp.path1,537_rpl22_cp.path1,537_rpl2_cp.path1,537_rps19_cp.path1,537_rps3_cp.path1 222,464,274,287,260 0.533653846153846,1,0.331318016928658,1,1 2192 2 8 62
NSV4U002049 NSV4U002049.path1 NSV4U002049.path1 0 0 2192 686 1257 79
NSV4U002050 NSV4U002050.path1 537_rpl21_cp.path1,537_rpl27_cp.path1,537_ycf54_cp.path1 449,326,323 1,1,1 2191 50 33 246
NSV4U002051 NSV4U002051.path1 evm.model.NODE_237_length_13208_cov_45.424438.2.path1 2091 0.915098468271335 2191 851 9129 30
NSV4U002052 NSV4U002052.path2 NSV4U002052.path2 0 0 2190 1542 5235 74
NSV4U002053 NSV4U002053.path1 NSV4U002053.path1 0 0 2189 1055 3426 74
NSV4U002054 NSV4U002054.path2 evm.model.NODE_5504_length_161644_cov_33.203144.44.path1 1881 0.335892857142857 2189 363 1961 65
NSV4U002055 NSV4U002055.path1 NSV4U002055.path1 0 0 2188 841 3926 76
NSV4U002056 NSV4U002056.path1 evm.model.NODE_1558_length_29921_cov_29.411249.8.path1 1492 0.732090284592738 2187 15 105 14
NSV4U002057 NSV4U002057.path1 evm.model.NODE_3777_length_166808_cov_35.525154.4.path1 513 1 2187 542 2503 26
NSV4U002058 NSV4U002058.path1 evm.model.NODE_3057_length_6465_cov_23.472235.1.path1 750 0.966494845360825 2187 2948 15799 136
NSV4U002059 NSV4U002059.path1 evm.model.NODE_5021_length_48911_cov_27.181206.11.path1 2163 0.280799688433078 2187 413 1951 7
NSV4U002060 NSV4U002060.path2 NSV4U002060.path2 0 0 2187 345 1743 100
NSV4U002062 NSV4U002062.path2 NSV4U002062.path2 0 0 2186 130 312 102
NSV4U002063 NSV4U002063.path1 evm.model.NODE_21015_length_47302_cov_51.231110.1.path1 729 1 2186 1594 5225 295
NSV4U002064 NSV4U002064.path2 evm.model.NODE_7140_length_356400_cov_29.455339.74.path1 905 1 2186 807 3100 70
NSV4U002065 NSV4U002065.path1 NSV4U002065.path1 0 0 2186 279 595 58
NSV4U002067 NSV4U002067.path1 NSV4U002067.path1 0 0 2185 865 2926 55
NSV4U002068 NSV4U002068.path1 NSV4U002068.path1 0 0 2184 207 1047 34
NSV4U002069 NSV4U002069.path1 evm.model.NODE_4289_length_3981_cov_30.069832.1.path1 1333 1 2184 39752 158316 36
NSV4U002070 NSV4U002070.path1 evm.model.NODE_3156_length_26920_cov_24.705349.3.path1 1848 0.970588235294118 2184 690 1929 26
NSV4U002071 NSV4U002071.path2 NSV4U002071.path2 0 0 2184 419 3637 61
NSV4U002073 NSV4U002073.path1 evm.model.NODE_14507_length_122425_cov_25.969965.16.path1 1523 1 2183 185 2153 112
NSV4U002074 NSV4U002074.path1 evm.model.NODE_4090_length_47962_cov_26.527418.4.path1 2148 0.455857385398981 2183 245 692 28
NSV4U002077 NSV4U002077.path1 evm.model.NODE_2819_length_78318_cov_27.980183.8.path1 1662 0.579094076655052 2181 105 544 33
NSV4U002079 NSV4U002079.path2 evm.model.NODE_9757_length_73537_cov_28.827461.1.path1 1511 1 2180 2795 6772 114
NSV4U002080 NSV4U002080.path1 evm.model.NODE_1166_length_65867_cov_35.045288.10.path1,evm.model.NODE_1166_length_65867_cov_35.045288.9.path1 477,167 0.5625,1 2180 2379 8000 68
NSV4U002081 NSV4U002081.path1 NSV4U002081.path1 0 0 2180 193 1258 19
NSV4U002082 NSV4U002082.path1 NSV4U002082.path1 0 0 2180 1214 5202 72
NSV4U002083 NSV4U002083.path1 evm.model.NODE_7952_length_3879_cov_41.066769.1.path1 2071 0.907935116177115 2179 4053 27795 80
NSV4U002085 NSV4U002085.path2 evm.model.NODE_7140_length_356400_cov_29.455339.6.path1 393 1 2178 759 2408 170
NSV4U002086 NSV4U002086.path1 NSV4U002086.path1 0 0 2177 70 205 35
NSV4U002087 NSV4U002087.path1 evm.model.NODE_13906_length_30766_cov_53.475395.3.path1 1565 1 2176 421 1953 88
NSV4U002088 NSV4U002088.path2 evm.model.NODE_15061_length_171711_cov_31.321459.41.path1,evm.model.NODE_15061_length_171711_cov_31.321459.42.path1 233,1163 1,0.697660467906419 2176 86 329 71
NSV4U002089 NSV4U002089.path1 evm.model.NODE_280_length_34212_cov_28.948702.9.path1 896 1 2176 1322 4657 237
NSV4U002089 NSV4U002089.path2 evm.model.NODE_280_length_34212_cov_28.948702.9.path1 896 1 2176 1322 4657 237
NSV4U002090 NSV4U002090.path2 evm.model.NODE_1033_length_24038_cov_32.932400.8.path1 1537 1 2176 884 1890 53
NSV4U002091 NSV4U002091.path2 evm.model.NODE_2285_length_75441_cov_58.869011.5.path1 1459 1 2175 3547 33827 198
NSV4U002092 NSV4U002092.path1 evm.model.NODE_120_length_36643_cov_49.987747.8.path1 2163 0.434948723104766 2175 91 350 22
NSV4U002093 NSV4U002093.path1 evm.model.NODE_2082_length_84249_cov_40.433144.22.path1 2358 0.764839442101849 2175 1110 4846 37
NSV4U002097 NSV4U002097.path1 evm.model.NODE_445_length_42922_cov_29.735987.6.path1 151 0.224035608308605 2172 101 373 61
NSV4U002098 NSV4U002098.path2 evm.model.NODE_8144_length_11342_cov_55.745106.1.path1 731 1 2170 25 34 56
NSV4U002099 NSV4U002099.path1 evm.model.NODE_11673_length_70417_cov_31.278229.21.path1 758 1 2170 2949 11200 56
NSV4U002100 NSV4U002100.path1 evm.model.NODE_8291_length_32038_cov_42.895561.8.path1,evm.model.NODE_8291_length_32038_cov_42.895561.9.path1 185,1040 1,1 2170 1476 7035 31
NSV4U002101 NSV4U002101.path2 evm.model.NODE_10083_length_35414_cov_28.690039.11.path1,evm.model.NODE_10083_length_35414_cov_28.690039.12.path1 584,872 1,1 2170 931 3198 44
NSV4U002103 NSV4U002103.path1 evm.model.NODE_4068_length_6390_cov_28.098434.1.path1 1639 0.909544950055494 2167 4899 18912 20
NSV4U002104 NSV4U002104.path1 evm.model.NODE_770_length_7989_cov_50.880711.1.path1 269 1 2167 1258 5480 97
NSV4U002105 NSV4U002105.path1 evm.model.NODE_2082_length_84249_cov_40.433144.9.path1 1286 1 2167 1840 7919 166
NSV4U002106 NSV4U002106.path1 evm.model.NODE_12714_length_31244_cov_33.018307.7.path1,evm.model.NODE_12714_length_31244_cov_33.018307.8.path1 709,848 0.154702160157102,1 2166 34450 104032 99
NSV4U002107 NSV4U002107.path1 evm.model.NODE_9483_length_26964_cov_51.807892.1.path1 1625 1 2166 125 357 32
NSV4U002109 NSV4U002109.path1 NSV4U002109.path1 0 0 2165 2269 11954 161
NSV4U002110 NSV4U002110.path1 evm.model.NODE_6552_length_109823_cov_27.990576.15.path1 1433 1 2164 1551 6513 49
NSV4U002111 NSV4U002111.path1 evm.model.NODE_11475_length_219056_cov_29.175604.54.path1 1953 0.866075388026608 2163 628 2042 57
NSV4U002112 NSV4U002112.path1 NSV4U002112.path1 0 0 2163 208 514 51
NSV4U002113 NSV4U002113.path1 evm.model.NODE_7140_length_356400_cov_29.455339.67.path1 1331 1 2162 1640 8661 45
NSV4U002114 NSV4U002114.path1 evm.model.NODE_3348_length_23536_cov_42.299667.8.path1 740 1 2162 60831 219000 181
NSV4U002115 NSV4U002115.path1 evm.model.NODE_21129_length_12560_cov_37.442436.4.path1 314 1 2161 43 94 103
NSV4U002116 NSV4U002116.path1 evm.model.NODE_5411_length_11048_cov_49.201031.2.path1 326 1 2160 31 79 53
NSV4U002117 NSV4U002117.path1 evm.model.NODE_5781_length_30117_cov_32.231861.11.path1 1971 0.974777448071217 2160 3657 15836 59
NSV4U002118 NSV4U002118.path1 evm.model.NODE_236_length_40356_cov_34.307713.11.path1 1823 0.646683221000355 2160 1978 13993 30
NSV4U002119 NSV4U002119.path1 NSV4U002119.path1 0 0 2160 137 391 90
NSV4U002120 NSV4U002120.path2 evm.model.NODE_10340_length_67944_cov_27.725700.4.path1 1393 1 2159 2231 12029 131
NSV4U002121 NSV4U002121.path2 evm.model.NODE_3058_length_13163_cov_47.943249.3.path1 1502 1 2159 1353 3142 221
NSV4U002123 NSV4U002123.path1 NSV4U002123.path1 0 0 2159 343 1482 17
NSV4U002124 NSV4U002124.path1 evm.model.NODE_20335_length_78599_cov_23.928879.17.path1 422 1 2159 168 545 107
NSV4U002125 NSV4U002125.path1 evm.model.NODE_3779_length_6182_cov_108.868004.2.path1 1322 1 2158 3396 12712 50
NSV4U002127 NSV4U002127.path1 evm.model.NODE_12714_length_31244_cov_33.018307.6.path1 1196 1 2158 1406 3146 100
NSV4U002128 NSV4U002128.path1 NSV4U002128.path1 0 0 2158 71 419 96
NSV4U002130 NSV4U002130.path2 evm.model.NODE_280_length_34212_cov_28.948702.7.path1 1775 1 2157 4163 27753 71
NSV4U002131 NSV4U002131.path1 NSV4U002131.path1 0 0 2157 650 3821 141
NSV4U002132 NSV4U002132.path1 evm.model.NODE_19417_length_71271_cov_37.836945.13.path1 1409 1 2157 291 981 49
NSV4U002133 NSV4U002133.path2 evm.model.NODE_7140_length_356400_cov_29.455339.53.path1 1655 1 2157 285 772 67
NSV4U002134 NSV4U002134.path1 evm.model.NODE_963_length_17759_cov_51.825554.2.path1 203 1 2156 76 210 43
NSV4U002135 NSV4U002135.path1 evm.model.NODE_147_length_78878_cov_27.800312.2.path1 1568 1 2156 1780 5274 63
NSV4U002136 NSV4U002136.path2 evm.model.NODE_99_length_64956_cov_25.345034.2.path1 992 1 2155 2532 8776 94
NSV4U002137 NSV4U002137.path1 evm.model.NODE_2550_length_17331_cov_34.594772.2.path1,evm.model.NODE_2550_length_17331_cov_34.594772.3.path1 795,152 0.911697247706422,1 2155 1099 3198 147
NSV4U002138 NSV4U002138.path1 evm.model.NODE_12695_length_12256_cov_31.660086.2.path1,evm.model.NODE_12695_length_12256_cov_31.660086.3.path1 461,647 1,0.712555066079295 2154 1847 10305 74
NSV4U002141 NSV4U002141.path1 evm.model.NODE_2045_length_52517_cov_46.703411.5.path1 1553 1 2154 687 2182 159
NSV4U002142 NSV4U002142.path1 evm.model.NODE_17884_length_137494_cov_25.776928.19.path1 1124 1 2153 221 793 56
NSV4U002144 NSV4U002144.path1 evm.model.NODE_12144_length_31873_cov_75.939888.5.path1 1550 1 2152 288 840 85
NSV4U002146 NSV4U002146.path2 evm.model.NODE_11607_length_184900_cov_29.551151.23.path1,evm.model.NODE_11607_length_184900_cov_29.551151.24.path1 200,350 1,1 2151 28 181 54
NSV4U002147 NSV4U002147.path1 evm.model.NODE_5504_length_161644_cov_33.203144.20.path1 1334 1 2150 107890 245332 156
NSV4U002148 NSV4U002148.path1 evm.model.NODE_6023_length_17445_cov_34.466381.2.path1 1511 1 2149 614 2309 88
NSV4U002149 NSV4U002149.path1 NSV4U002149.path1 0 0 2148 4947 15323 30
NSV4U002151 NSV4U002151.path1 NSV4U002151.path1 0 0 2147 554 2341 19
NSV4U002152 NSV4U002152.path2 evm.model.NODE_5746_length_133249_cov_26.729649.12.path1 1775 1 2147 3129 8070 80
NSV4U002153 NSV4U002153.path1 evm.model.NODE_4492_length_5156_cov_39.809734.1.path1 890 1 2147 163 616 30
NSV4U002154 NSV4U002154.path1 evm.model.NODE_5327_length_12907_cov_32.651352.3.path1,evm.model.NODE_5327_length_12907_cov_32.651352.4.path1 1286,302 1,1 2146 1381 6710 13
NSV4U002155 NSV4U002155.path1 evm.model.NODE_8032_length_56989_cov_34.383003.10.path1 368 1 2146 32 356 49
NSV4U002156 NSV4U002156.path1 evm.model.NODE_11_length_24025_cov_26.551718.2.path1 887 0.263674197384067 2146 2108 10990 112
NSV4U002157 NSV4U002157.path1 NSV4U002157.path1 0 0 2146 55 885 53
NSV4U002158 NSV4U002158.path1 NSV4U002158.path1 0 0 2146 259 552 30
NSV4U002159 NSV4U002159.path1 evm.model.NODE_7385_length_60795_cov_31.315569.13.path1 1506 1 2145 2571 23373 103
NSV4U002160 NSV4U002160.path2 evm.model.NODE_2737_length_12037_cov_28.778267.1.path1 1328 1 2145 1478 5296 104
NSV4U002161 NSV4U002161.path1 evm.model.NODE_5867_length_20290_cov_36.061852.4.path1 1355 1 2145 842 2527 149
NSV4U002163 NSV4U002163.path1 evm.model.NODE_14507_length_122425_cov_25.969965.22.path1 2050 0.709097198201314 2144 799 3944 19
NSV4U002164 NSV4U002164.path1 evm.model.NODE_2138_length_96599_cov_35.503803.16.path1 1957 0.504641567818463 2144 202 1286 15
NSV4U002165 NSV4U002165.path1 NSV4U002165.path1 0 0 2144 94 311 74
NSV4U002166 NSV4U002166.path1 NSV4U002166.path1 0 0 2144 719 5147 36
NSV4U002167 NSV4U002167.path1 evm.model.NODE_4354_length_201559_cov_25.978880.35.path1 1028 1 2143 492 1019 101
NSV4U002169 NSV4U002169.path2 evm.model.NODE_3260_length_21344_cov_38.132168.2.path1 1787 1 2142 2612 11834 45
NSV4U002170 NSV4U002170.path1 evm.model.NODE_2717_length_5577_cov_43.847767.1.path1 304 1 2142 537 2248 19
NSV4U002172 NSV4U002172.path1 evm.model.NODE_378_length_18379_cov_44.799171.3.path1 2128 0.52093023255814 2142 528 2346 50
NSV4U002173 NSV4U002173.path1 evm.model.NODE_5781_length_30117_cov_32.231861.1.path1,evm.model.NODE_5781_length_30117_cov_32.231861.2.path1 487,551 1,1 2141 1633 9201 26
NSV4U002174 NSV4U002174.path1 evm.model.NODE_4302_length_54665_cov_28.209127.11.path1 1694 1 2140 3764 12982 92
NSV4U002175 NSV4U002175.path1 NSV4U002175.path1 0 0 2140 1185 3998 84
NSV4U002176 NSV4U002176.path1 evm.model.NODE_14507_length_122425_cov_25.969965.25.path1 1476 0.5625 2140 203 1471 40
NSV4U002178 NSV4U002178.path1 evm.model.NODE_16842_length_36323_cov_29.804449.14.path1 1331 1 2139 3216 10949 40
NSV4U002179 NSV4U002179.path1 evm.model.NODE_877_length_88818_cov_33.404861.3.path1 1766 1 2139 418 1659 30
NSV4U002180 NSV4U002180.path1 NSV4U002180.path1 0 0 2138 104 484 57
NSV4U002181 NSV4U002181.path1 evm.model.NODE_22731_length_17496_cov_32.036465.6.path1 1469 1 2137 516 1632 27
NSV4U002182 NSV4U002182.path1 evm.model.NODE_1352_length_97678_cov_23.876482.15.path1 2021 0.896230598669623 2136 2149 8221 56
NSV4U002183 NSV4U002183.path1 evm.model.NODE_2138_length_96599_cov_35.503803.17.path1 1871 1 2135 507 2480 16
NSV4U002184 NSV4U002184.path1 evm.model.NODE_7530_length_125968_cov_28.826210.3.path1,evm.model.NODE_7530_length_125968_cov_28.826210.4.path1 476,1244 0.17012151536812,0.369358669833729 2135 130 525 70
NSV4U002185 NSV4U002185.path1 evm.model.NODE_3057_length_6465_cov_23.472235.1.path1 750 0.966494845360825 2134 2964 15328 11
NSV4U002186 NSV4U002186.path1 NSV4U002186.path1 0 0 2134 2238 11466 111
NSV4U002189 NSV4U002189.path1 NSV4U002189.path1 0 0 2133 748 4648 72
NSV4U002190 NSV4U002190.path1 evm.model.NODE_1059_length_6985_cov_46.283607.1.path1 2056 0.916629514043692 2132 3355 13215 8
NSV4U002191 NSV4U002191.path1 evm.model.NODE_11607_length_184900_cov_29.551151.39.path1 2007 0.853679285410464 2132 886 4263 3
NSV4U002192 NSV4U002192.path1 NSV4U002192.path1 0 0 2132 7636 41711 94
NSV4U002193 NSV4U002193.path1 evm.model.NODE_5035_length_104762_cov_45.917507.17.path1 116 0.0440562096467907 2132 1700 5515 129
NSV4U002194 NSV4U002194.path1 evm.model.NODE_2081_length_29986_cov_26.185686.4.path1 2129 0.890794979079498 2131 779 11881 7
NSV4U002195 NSV4U002195.path1 evm.model.NODE_525_length_10447_cov_44.113907.1.path1 2011 0.504895807180517 2131 330 1603 39
NSV4U002196 NSV4U002196.path1 evm.model.NODE_8429_length_132544_cov_33.614422.26.path1 1555 1 2131 2997 11558 156
NSV4U002197 NSV4U002197.path1 NSV4U002197.path1 0 0 2130 24 23 21
NSV4U002198 NSV4U002198.path1 NSV4U002198.path1 0 0 2130 971 8124 97
NSV4U002199 NSV4U002199.path1 evm.model.NODE_1812_length_15720_cov_32.177292.2.path1 230 1 2130 1395 5876 96
NSV4U002200 NSV4U002200.path1 evm.model.NODE_7466_length_11404_cov_35.280426.3.path1 1039 1 2130 1338 3759 135
NSV4U002201 NSV4U002201.path2 evm.model.NODE_2285_length_75441_cov_58.869011.20.path1 1397 0.850273889227024 2129 2605 9997 37
NSV4U002203 NSV4U002203.path1 evm.model.NODE_242_length_8460_cov_38.591724.2.path1 1268 1 2129 687 1839 56
NSV4U002204 NSV4U002204.path1 evm.model.NODE_1527_length_55426_cov_42.810394.7.path1,evm.model.NODE_1527_length_55426_cov_42.810394.8.path1 473,524 1,1 2129 448 873 52
NSV4U002205 NSV4U002205.path2 evm.model.NODE_1733_length_47506_cov_33.330063.17.path1 1676 1 2128 2496 11510 60
NSV4U002206 NSV4U002206.path1 NSV4U002206.path1 0 0 2128 198 377 59
NSV4U002208 NSV4U002208.path1 NSV4U002208.path1 0 0 2127 68 284 18
NSV4U002209 NSV4U002209.path1 NSV4U002209.path1 0 0 2127 262 4046 29
NSV4U002210 NSV4U002210.path1 evm.model.NODE_5111_length_67305_cov_25.220356.2.path1 1070 1 2127 10449 21880 202
NSV4U002211 NSV4U002211.path1 evm.model.NODE_6552_length_109823_cov_27.990576.9.path1 1964 0.759767891682785 2127 852 3720 77
NSV4U002212 NSV4U002212.path1 evm.model.NODE_11475_length_219056_cov_29.175604.46.path1 2027 1 2127 2553 8074 64
NSV4U002213 NSV4U002213.path1 evm.model.NODE_16770_length_116340_cov_30.944723.15.path1 1502 1 2127 1482 3628 33
NSV4U002215 NSV4U002215.path2 evm.model.NODE_2167_length_60831_cov_38.443211.3.path1,evm.model.NODE_2167_length_60831_cov_38.443211.4.path1 833,164 1,1 2127 614 3413 121
NSV4U002216 NSV4U002216.path1 evm.model.NODE_2175_length_118215_cov_32.986847.12.path1 1749 0.409505970498712 2127 298 1894 54
NSV4U002217 NSV4U002217.path1 NSV4U002217.path1 0 0 2125 32 158 80
NSV4U002218 NSV4U002218.path1 evm.model.NODE_11837_length_92417_cov_28.714565.23.path1,evm.model.NODE_11837_length_92417_cov_28.714565.24.path1 1040,467 1,1 2125 1827 9066 148
NSV4U002219 NSV4U002219.path1 evm.model.NODE_12824_length_58752_cov_75.829315.3.path1 1487 1 2125 224 586 76
NSV4U002220 NSV4U002220.path1 NSV4U002220.path1 0 0 2124 36 113 39
NSV4U002221 NSV4U002221.path2 evm.model.NODE_5244_length_44178_cov_44.450089.7.path1 1205 1 2124 3219 17770 99
NSV4U002222 NSV4U002222.path1 evm.model.NODE_5781_length_30117_cov_32.231861.5.path1 875 1 2123 79470 299207 56
NSV4U002223 NSV4U002223.path1 evm.model.NODE_11607_length_184900_cov_29.551151.28.path1 1262 1 2123 381 1302 29
NSV4U002224 NSV4U002224.path1 NSV4U002224.path1 0 0 2123 336 1298 112
NSV4U002225 NSV4U002225.path1 NSV4U002225.path1 0 0 2123 254 788 90
NSV4U002227 NSV4U002227.path1 evm.model.NODE_2082_length_84249_cov_40.433144.14.path1 1691 1 2122 13573 26048 427
NSV4U002228 NSV4U002228.path1 NSV4U002228.path1 0 0 2122 128 341 39
NSV4U002231 NSV4U002231.path1 evm.model.NODE_4270_length_76551_cov_25.915586.23.path1 456 1 2121 739 5220 96
NSV4U002233 NSV4U002233.path1 evm.model.NODE_3252_length_18605_cov_48.855202.1.path1 185 1 2119 1602 6809 195
NSV4U002234 NSV4U002234.path1 NSV4U002234.path1 0 0 2119 338 935 164
NSV4U002235 NSV4U002235.path1 evm.model.NODE_4860_length_33993_cov_30.955933.2.path1 1240 1 2118 781 3703 168
NSV4U002236 NSV4U002236.path1 evm.model.NODE_10012_length_84771_cov_29.832903.8.path1 935 1 2118 545 2391 41
NSV4U002239 NSV4U002239.path1 evm.model.NODE_5146_length_18606_cov_26.851875.7.path1 1670 1 2117 9207 46346 18
NSV4U002240 NSV4U002240.path2 evm.model.NODE_799_length_13273_cov_30.081217.5.path1 758 1 2116 5852 18979 131
NSV4U002241 NSV4U002241.path2 evm.model.NODE_6670_length_140031_cov_35.263058.24.path1 758 1 2116 1213 6333 81
NSV4U002242 NSV4U002242.path1 evm.model.NODE_3224_length_6559_cov_33.327793.1.path1,evm.model.NODE_3224_length_6559_cov_33.327793.2.path1 734,588 1,0.562141491395794 2115 394 1263 58
NSV4U002243 NSV4U002243.path1 NSV4U002243.path1 0 0 2113 106 341 95
NSV4U002244 NSV4U002244.path1 evm.model.NODE_13083_length_35589_cov_85.561661.5.path1 1286 1 2111 350 747 69
NSV4U002246 NSV4U002246.path1 evm.model.NODE_14518_length_58774_cov_28.934870.6.path1 1598 1 2110 725 2992 87
NSV4U002247 NSV4U002247.path1 evm.model.NODE_11475_length_219056_cov_29.175604.19.path1 515 1 2109 43 188 27
NSV4U002249 NSV4U002249.path2 NSV4U002249.path2 0 0 2109 287 1290 48
NSV4U002250 NSV4U002250.path1 evm.model.NODE_27540_length_154672_cov_24.370798.2.path1 1832 0.928535225544856 2109 646 3958 40
NSV4U002252 NSV4U002252.path1 evm.model.NODE_280_length_34212_cov_28.948702.4.path1 1189 1 2108 2557 9626 25
NSV4U002253 NSV4U002253.path2 NSV4U002253.path2 0 0 2108 67 190 84
NSV4U002254 NSV4U002254.path1 evm.model.NODE_26505_length_35753_cov_31.399323.5.path1 935 1 2108 289 1537 72
NSV4U002255 NSV4U002255.path1 evm.model.NODE_2450_length_4360_cov_35.514908.1.path1 167 1 2106 872 10898 24
NSV4U002257 NSV4U002257.path1 evm.model.NODE_5929_length_8240_cov_29.888107.3.path1 1118 1 2106 579 2277 53
NSV4U002258 NSV4U002258.path1 evm.model.NODE_609_length_15220_cov_41.826805.5.path1 579 1 2106 462 3092 77
NSV4U002259 NSV4U002259.path1 NSV4U002259.path1 0 0 2105 27 43 69
NSV4U002260 NSV4U002260.path1 evm.model.NODE_742_length_63355_cov_26.145277.6.path1 1980 0.721574344023324 2105 294 1430 45
NSV4U002261 NSV4U002261.path1 NSV4U002261.path1 0 0 2104 1079 4720 35
NSV4U002262 NSV4U002262.path1 NSV4U002262.path1 0 0 2104 637 1442 86
NSV4U002263 NSV4U002263.path1 evm.model.NODE_967_length_13219_cov_28.396551.3.path1 968 1 2104 1323 4641 88
NSV4U002264 NSV4U002264.path1 evm.model.NODE_2987_length_27915_cov_30.934372.2.path1,evm.model.NODE_2987_length_27915_cov_30.934372.3.path1 1079,303 1,0.157648283038502 2104 216 752 63
NSV4U002265 NSV4U002265.path2 NSV4U002265.path2 0 0 2103 6093 51285 110
NSV4U002266 NSV4U002266.path2 evm.model.NODE_4591_length_67890_cov_35.572189.21.path1 1496 1 2103 1548 3642 48
NSV4U002268 NSV4U002268.path1 NSV4U002268.path1 0 0 2102 859 2640 209
NSV4U002269 NSV4U002269.path1 NSV4U002269.path1 0 0 2102 817 2513 77
NSV4U002270 NSV4U002270.path1 NSV4U002270.path1 0 0 2102 47 299 35
NSV4U002272 NSV4U002272.path1 evm.model.NODE_3767_length_2840_cov_173.905640.1.path1,evm.model.NODE_3767_length_2840_cov_173.905640.2.path1 224,329 1,1 2101 939 2048 96
NSV4U002273 NSV4U002273.path1 evm.model.NODE_9029_length_32079_cov_42.798809.4.path1 1871 1 2101 2917 9873 139
NSV4U002274 NSV4U002274.path1 evm.model.NODE_5504_length_161644_cov_33.203144.28.path1 2059 0.56972883231876 2100 1554 9841 4
NSV4U002275 NSV4U002275.path1 evm.model.NODE_4591_length_67890_cov_35.572189.17.path1 1283 1 2100 2229 8125 72
NSV4U002276 NSV4U002276.path1 NSV4U002276.path1 0 0 2099 89 472 150
NSV4U002277 NSV4U002277.path1 evm.model.NODE_5746_length_133249_cov_26.729649.7.path1 2076 0.331153293986282 2099 462 1341 27
NSV4U002278 NSV4U002278.path1 evm.model.NODE_12714_length_31244_cov_33.018307.9.path1 595 0.552973977695167 2098 512 1249 34
NSV4U002280 NSV4U002280.path1 evm.model.NODE_16842_length_36323_cov_29.804449.8.path1 1319 1 2098 806 4530 35
NSV4U002281 NSV4U002281.path1 evm.model.NODE_1555_length_27222_cov_61.518955.5.path1 1871 0.719615384615385 2096 11 13 10
NSV4U002282 NSV4U002282.path1 NSV4U002282.path1 0 0 2096 68 199 36
NSV4U002283 NSV4U002283.path1 evm.model.NODE_12397_length_32524_cov_33.941429.1.path1 2005 0.883259911894273 2096 790 2834 22
NSV4U002284 NSV4U002284.path2 evm.model.NODE_2081_length_29986_cov_26.185686.3.path1,evm.model.NODE_2081_length_29986_cov_26.185686.4.path1 746,52 1,0.0217573221757322 2095 1105 6052 73
NSV4U002285 NSV4U002285.path1 NSV4U002285.path1 0 0 2095 317 1176 60
NSV4U002286 NSV4U002286.path1 evm.model.NODE_355_length_24278_cov_30.337549.3.path1 2093 0.296921549155909 2094 856 2678 4
NSV4U002287 NSV4U002287.path2 NSV4U002287.path2 0 0 2093 292 964 58
NSV4U002289 NSV4U002289.path2 NSV4U002289.path2 0 0 2092 2143 10664 38
NSV4U002291 NSV4U002291.path1 NSV4U002291.path1 0 0 2092 136 94 65
NSV4U002293 NSV4U002293.path1 evm.model.NODE_4090_length_47962_cov_26.527418.1.path1,evm.model.NODE_4090_length_47962_cov_26.527418.2.path1 129,179 0.697297297297297,1 2091 3457 18746 32
NSV4U002294 NSV4U002294.path2 NSV4U002294.path2 0 0 2090 97 481 32
NSV4U002295 NSV4U002295.path1 537nad11_mt.path1,537rps12_mt.path1 1185,377 0.779605263157895,1 2089 1 4 155
NSV4U002296 NSV4U002296.path1 NSV4U002296.path1 0 0 2089 878 6059 4
NSV4U002297 NSV4U002297.path1 NSV4U002297.path1 0 0 2089 137 498 108
NSV4U002298 NSV4U002298.path2 evm.model.NODE_11475_length_219056_cov_29.175604.6.path1 503 1 2088 2682 8907 50
NSV4U002300 NSV4U002300.path1 NSV4U002300.path1 0 0 2088 347 1548 214
NSV4U002301 NSV4U002301.path2 evm.model.NODE_4021_length_10600_cov_43.946793.2.path1 1555 0.997434252726107 2088 215 1674 38
NSV4U002302 NSV4U002302.path1 NSV4U002302.path1 0 0 2087 1479 4340 54
NSV4U002303 NSV4U002303.path1 evm.model.NODE_2177_length_31239_cov_32.154549.2.path1 305 1 2087 1775 8170 76
NSV4U002305 NSV4U002305.path1 evm.model.NODE_2175_length_118215_cov_32.986847.12.path1 2061 0.482556778272067 2087 829 6335 27
NSV4U002306 NSV4U002306.path1 evm.model.NODE_2480_length_85397_cov_42.408234.26.path1 1718 1 2087 441 1389 43
NSV4U002310 NSV4U002310.path1 NSV4U002310.path1 0 0 2085 1052 3857 56
NSV4U002311 NSV4U002311.path1 NSV4U002311.path1 0 0 2084 3923 24206 18
NSV4U002312 NSV4U002312.path1 evm.model.NODE_1849_length_96814_cov_35.968777.10.path1,evm.model.NODE_1849_length_96814_cov_35.968777.11.path1,evm.model.NODE_1849_length_96814_cov_35.968777.12.path1,evm.model.NODE_1849_length_96814_cov_35.968777.13.path1,evm.model.NODE_1849_length_96814_cov_35.968777.14.path1,evm.model.NODE_1849_length_96814_cov_35.968777.15.path1,evm.model.NODE_1849_length_96814_…
NSV4U002314 NSV4U002314.path1 evm.model.NODE_1551_length_47231_cov_34.732380.3.path1 1782 0.783985921689397 2083 266 1134 38
NSV4U002315 NSV4U002315.path2 evm.model.NODE_12144_length_31873_cov_75.939888.2.path1 1481 1 2083 351 1239 63
NSV4U002316 NSV4U002316.path2 evm.model.NODE_351_length_11924_cov_56.458237.3.path1 1310 1 2081 2687 13481 97
NSV4U002317 NSV4U002317.path1 evm.model.NODE_7452_length_36857_cov_29.457958.3.path1 834 0.875131164742917 2081 3618 16091 96
NSV4U002318 NSV4U002318.path1 NSV4U002318.path1 0 0 2081 869 3574 68
NSV4U002319 NSV4U002319.path2 evm.model.NODE_2082_length_84249_cov_40.433144.23.path1 1198 0.733619105939988 2080 2335 5475 34
NSV4U002320 NSV4U002320.path1 evm.model.NODE_3777_length_166808_cov_35.525154.48.path1 1424 1 2079 725 1887 24
NSV4U002322 NSV4U002322.path1 evm.model.NODE_742_length_63355_cov_26.145277.19.path1 392 1 2079 254 765 121
NSV4U002323 NSV4U002323.path1 evm.model.NODE_25_length_31292_cov_49.462482.8.path1 953 0.939842209072978 2078 100 352 62
NSV4U002324 NSV4U002324.path1 evm.model.NODE_7140_length_356400_cov_29.455339.22.path1 1370 1 2078 1329 3257 88
NSV4U002325 NSV4U002325.path2 evm.model.NODE_644_length_52299_cov_51.352741.4.path1 1775 1 2078 415 1710 52
NSV4U002328 NSV4U002328.path1 NSV4U002328.path1 0 0 2076 118 395 24
NSV4U002329 NSV4U002329.path2 evm.model.NODE_609_length_15220_cov_41.826805.3.path1 786 1 2076 5344 14268 179
NSV4U002330 NSV4U002330.path1 NSV4U002330.path1 0 0 2076 85 195 43
NSV4U002333 NSV4U002333.path2 NSV4U002333.path2 0 0 2075 82 213 81
NSV4U002334 NSV4U002334.path1 evm.model.NODE_12931_length_99673_cov_24.628796.24.path1 1730 1 2075 489 2753 112
NSV4U002335 NSV4U002335.path1 NSV4U002335.path1 0 0 2075 87 765 84
NSV4U002336 NSV4U002336.path1 NSV4U002336.path1 0 0 2075 607 2657 63
NSV4U002337 NSV4U002337.path1 evm.model.NODE_6670_length_140031_cov_35.263058.30.path1 1956 0.761978963770939 2074 222 602 36
NSV4U002338 NSV4U002338.path1 evm.model.NODE_238_length_10500_cov_53.512760.2.path1 1322 1 2073 33 50 29
NSV4U002339 NSV4U002339.path1 evm.model.NODE_13113_length_6658_cov_32.990387.1.path1 1876 0.748304746709214 2073 1456 7094 0
NSV4U002341 NSV4U002341.path1 evm.model.NODE_12955_length_14144_cov_105.458076.2.path1 725 1 2072 157 522 51
NSV4U002342 NSV4U002342.path1 evm.model.NODE_1026_length_14746_cov_35.748405.1.path1 1595 1 2071 1243 4665 43
NSV4U002343 NSV4U002343.path1 evm.model.NODE_1293_length_138555_cov_23.791967.31.path1 1844 0.76198347107438 2071 73 157 30
NSV4U002344 NSV4U002344.path1 evm.model.NODE_2071_length_15645_cov_62.010227.4.path1 320 1 2071 68 666 32
NSV4U002345 NSV4U002345.path1 evm.model.NODE_986_length_8921_cov_50.219032.2.path1,evm.model.NODE_986_length_8921_cov_50.219032.3.path1 884,81 1,0.0687606112054329 2071 2786 11736 111
NSV4U002346 NSV4U002346.path1 evm.model.NODE_11837_length_92417_cov_28.714565.13.path1 1574 1 2070 3052 16424 72
NSV4U002347 NSV4U002347.path1 evm.model.NODE_372_length_17042_cov_30.369909.4.path1 1319 1 2070 824 4316 55
NSV4U002348 NSV4U002348.path1 evm.model.NODE_13268_length_6493_cov_55.908672.1.path1 323 1 2070 418 1936 97
NSV4U002349 NSV4U002349.path1 evm.model.NODE_11475_length_219056_cov_29.175604.53.path1 1011 0.646006389776358 2069 290 1110 41
NSV4U002350 NSV4U002350.path1 evm.model.NODE_5035_length_104762_cov_45.917507.28.path1 1154 1 2069 3391 4509 501
NSV4U002351 NSV4U002351.path1 evm.model.NODE_3777_length_166808_cov_35.525154.20.path1 1915 0.96619576185671 2069 643 1709 61
NSV4U002352 NSV4U002352.path2 evm.model.NODE_9573_length_63558_cov_31.496885.11.path1 1775 1 2069 4142 12645 65
NSV4U002353 NSV4U002353.path1 evm.model.NODE_80_length_10809_cov_52.285225.3.path1 1114 0.779566130160952 2069 525 848 27
NSV4U002354 NSV4U002354.path1 evm.model.NODE_7140_length_356400_cov_29.455339.10.path1 2062 0.514599450960819 2069 1097 4138 11
NSV4U002355 NSV4U002355.path1 evm.model.NODE_2191_length_79283_cov_31.245058.6.path1 947 1 2068 808 2762 87
NSV4U002356 NSV4U002356.path1 NSV4U002356.path1 0 0 2068 323 1558 82
NSV4U002357 NSV4U002357.path1 NSV4U002357.path1 0 0 2067 180 716 35
NSV4U002358 NSV4U002358.path1 evm.model.NODE_12998_length_82613_cov_45.756855.2.path1 1469 1 2065 859 5725 27
NSV4U002364 NSV4U002364.path2 evm.model.NODE_14518_length_58774_cov_28.934870.5.path1 1559 1 2064 1274 3968 32
NSV4U002365 NSV4U002365.path1 NSV4U002365.path1 0 0 2064 397 1399 79
NSV4U002366 NSV4U002366.path2 evm.model.NODE_2045_length_52517_cov_46.703411.8.path1 1337 1 2063 3378 16284 95
NSV4U002368 NSV4U002368.path1 evm.model.NODE_4126_length_14095_cov_43.091522.2.path1 896 1 2063 1529 6733 55
NSV4U002369 NSV4U002369.path1 evm.model.NODE_6023_length_17445_cov_34.466381.1.path1 1730 0.701825557809331 2062 349 2181 34
NSV4U002370 NSV4U002370.path1 evm.model.NODE_21015_length_47302_cov_51.231110.5.path1 759 0.63302752293578 2061 249 848 85
NSV4U002371 NSV4U002371.path2 evm.model.NODE_16438_length_10631_cov_27.607939.1.path1 1367 1 2061 785 1819 91
NSV4U002372 NSV4U002372.path1 evm.model.NODE_16770_length_116340_cov_30.944723.25.path1 854 1 2060 139 522 32
NSV4U002375 NSV4U002375.path1 evm.model.NODE_16872_length_109993_cov_22.762920.7.path1 854 1 2058 2505 14169 22
NSV4U002377 NSV4U002377.path1 evm.model.NODE_1352_length_97678_cov_23.876482.9.path1 1775 1 2058 1549 7457 43
NSV4U002378 NSV4U002378.path2 evm.model.NODE_2285_length_75441_cov_58.869011.7.path1 1367 1 2058 613 1900 47
NSV4U002379 NSV4U002379.path1 evm.model.NODE_16770_length_116340_cov_30.944723.11.path1 1697 1 2057 766 2736 33
NSV4U002380 NSV4U002380.path1 evm.model.NODE_4059_length_10170_cov_29.780827.2.path1 1301 1 2056 12978 50020 155
NSV4U002381 NSV4U002381.path2 evm.model.NODE_6286_length_65565_cov_34.800961.20.path1 1193 1 2056 1329 2536 109
NSV4U002382 NSV4U002382.path1 evm.model.NODE_4354_length_201559_cov_25.978880.22.path1 1004 1 2056 1642 6874 113
NSV4U002383 NSV4U002383.path1 evm.model.NODE_2082_length_84249_cov_40.433144.11.path1 1570 0.702775290957923 2055 12 243 47
NSV4U002384 NSV4U002384.path1 evm.model.NODE_2903_length_3181_cov_59.321598.2.path1,evm.model.NODE_2903_length_3181_cov_59.321598.3.path1 890,440 1,1 2055 173 672 38
NSV4U002385 NSV4U002385.path1 NSV4U002385.path1 0 0 2055 52 279 48
NSV4U002386 NSV4U002386.path2 evm.model.NODE_2480_length_85397_cov_42.408234.6.path1,evm.model.NODE_2480_length_85397_cov_42.408234.7.path1 647,857 1,1 2055 569 2262 53
NSV4U002387 NSV4U002387.path1 537_rpl13_cp.path1,537_rpl31_cp.path1,537_rps12_cp.path1,537_rps7_cp.path1,537_rps9_cp.path1 180,224,377,476,410 0.411899313501144,1,1,1,1 2054 6 9 102
NSV4U002388 NSV4U002388.path1 evm.model.NODE_11055_length_3366_cov_22.796494.1.path1 800 1 2054 5382 25165 38
NSV4U002389 NSV4U002389.path1 NSV4U002389.path1 0 0 2054 52 298 28
NSV4U002390 NSV4U002390.path1 evm.model.NODE_1099_length_16888_cov_50.361263.1.path1 806 1 2054 333 624 38
NSV4U002391 NSV4U002391.path1 NSV4U002391.path1 0 0 2054 516 3361 155
NSV4U002392 NSV4U002392.path2 evm.model.NODE_2175_length_118215_cov_32.986847.21.path1 1460 1 2053 2158 9844 141
NSV4U002393 NSV4U002393.path2 evm.model.NODE_11520_length_19724_cov_99.627663.1.path1 1664 1 2052 17 42 74
NSV4U002395 NSV4U002395.path1 evm.model.NODE_26505_length_35753_cov_31.399323.7.path1 2048 0.462615766885024 2052 580 1624 18
NSV4U002396 NSV4U002396.path1 NSV4U002396.path1 0 0 2052 742 1929 130
NSV4U002400 NSV4U002400.path1 evm.model.NODE_12931_length_99673_cov_24.628796.13.path1 1028 1 2049 4721 21728 157
NSV4U002401 NSV4U002401.path1 evm.model.NODE_742_length_63355_cov_26.145277.20.path1 2048 0.768192048012003 2049 1107 4724 9
NSV4U002402 NSV4U002402.path1 evm.model.NODE_5553_length_95922_cov_31.781374.11.path1 404 1 2049 161 746 132
NSV4U002403 NSV4U002403.path1 evm.model.NODE_21723_length_16369_cov_39.275826.2.path1 1656 1 2048 8957 27142 232
NSV4U002404 NSV4U002404.path2 evm.model.NODE_3935_length_19194_cov_24.515005.4.path1 1675 1 2048 3808 11399 8
NSV4U002405 NSV4U002405.path1 NSV4U002405.path1 0 0 2048 818 5085 88
NSV4U002406 NSV4U002406.path2 evm.model.NODE_9973_length_179428_cov_24.782236.45.path1 1019 1 2047 6603 19596 176
NSV4U002407 NSV4U002407.path1 evm.model.NODE_640_length_12178_cov_29.445723.4.path1 1349 1 2047 916 5857 19
NSV4U002408 NSV4U002408.path1 NSV4U002408.path1 0 0 2047 913 3120 38
NSV4U002409 NSV4U002409.path1 NSV4U002409.path1 0 0 2047 374 4031 26
NSV4U002411 NSV4U002411.path1 NSV4U002411.path1 0 0 2045 11 8 73
NSV4U002413 NSV4U002413.path1 evm.model.NODE_16770_length_116340_cov_30.944723.17.path1,evm.model.NODE_16770_length_116340_cov_30.944723.18.path1 313,671 0.317444219066937,1 2045 19101 82985 252
NSV4U002414 NSV4U002414.path1 evm.model.NODE_25808_length_11934_cov_46.766716.2.path1 876 1 2045 541 2615 25
NSV4U002415 NSV4U002415.path1 evm.model.NODE_5504_length_161644_cov_33.203144.29.path1 1160 1 2044 1520 12754 13
NSV4U002416 NSV4U002416.path2 evm.model.NODE_147_length_78878_cov_27.800312.20.path1 1892 1 2044 1457 4576 36
NSV4U002417 NSV4U002417.path2 NSV4U002417.path2 0 0 2044 1607 8910 48
NSV4U002419 NSV4U002419.path1 evm.model.NODE_2417_length_33708_cov_28.269609.11.path1 490 0.4688995215311 2043 390 4239 22
NSV4U002420 NSV4U002420.path1 evm.model.NODE_8648_length_20850_cov_52.058754.6.path1,evm.model.NODE_8648_length_20850_cov_52.058754.7.path1,evm.model.NODE_8648_length_20850_cov_52.058754.8.path1 260,347,149 1,1,1 2043 954 2852 39
NSV4U002422 NSV4U002422.path1 NSV4U002422.path1 0 0 2042 522 1994 82
NSV4U002423 NSV4U002423.path2 evm.model.NODE_145_length_23687_cov_55.849834.4.path1,evm.model.NODE_145_length_23687_cov_55.849834.5.path1,evm.model.NODE_145_length_23687_cov_55.849834.6.path1 200,188,284 1,1,1 2042 1522 5376 138
NSV4U002424 NSV4U002424.path1 evm.model.NODE_2082_length_84249_cov_40.433144.21.path1,evm.model.NODE_2082_length_84249_cov_40.433144.22.path1,evm.model.NODE_2082_length_84249_cov_40.433144.23.path1 2135,3083,1633 1,1,1 2042 3650 15027 75
NSV4U002426 NSV4U002426.path2 evm.model.NODE_15386_length_5900_cov_40.499832.2.path1,evm.model.NODE_15386_length_5900_cov_40.499832.3.path1 720,622 0.924261874197689,1 2041 413 977 32
NSV4U002427 NSV4U002427.path1 NSV4U002427.path1 0 0 2041 103 495 216
NSV4U002428 NSV4U002428.path1 evm.model.NODE_5324_length_27440_cov_36.029118.2.path1 1761 0.689236790606654 2040 167 748 62
NSV4U002430 NSV4U002430.path1 NSV4U002430.path1 0 0 2040 104 663 30
NSV4U002431 NSV4U002431.path1 evm.model.NODE_1849_length_96814_cov_35.968777.11.path1 1522 0.941831683168317 2040 623 5087 23
NSV4U002432 NSV4U002432.path1 evm.model.NODE_27540_length_154672_cov_24.370798.7.path1 2035 0.190775288272241 2040 471 1972 30
NSV4U002433 NSV4U002433.path1 NSV4U002433.path1 0 0 2040 87 487 102
NSV4U002434 NSV4U002434.path1 evm.model.NODE_3138_length_6854_cov_45.948788.1.path1 263 1 2040 384 1545 49
NSV4U002435 NSV4U002435.path2 NSV4U002435.path2 0 0 2039 70 358 111
NSV4U002436 NSV4U002436.path1 evm.model.NODE_16438_length_10631_cov_27.607939.2.path1 1889 0.828872312417727 2039 307 967 30
NSV4U002437 NSV4U002437.path1 evm.model.NODE_4770_length_28040_cov_79.516869.2.path1 1199 1 2039 53 374 250
NSV4U002438 NSV4U002438.path1 evm.model.NODE_3777_length_166808_cov_35.525154.16.path1 608 1 2039 168 631 55
NSV4U002439 NSV4U002439.path1 evm.model.NODE_13083_length_35589_cov_85.561661.3.path1,evm.model.NODE_13083_length_35589_cov_85.561661.4.path1 749,326 0.905683192261185,1 2039 125 1314 38
NSV4U002440 NSV4U002440.path1 evm.model.NODE_7545_length_11132_cov_40.900646.2.path1,evm.model.NODE_7545_length_11132_cov_40.900646.3.path1 979,311 1,1 2038 1367 3499 28
NSV4U002441 NSV4U002441.path1 evm.model.NODE_4591_length_67890_cov_35.572189.5.path1 1640 0.935005701254276 2037 2897 8371 26
NSV4U002442 NSV4U002442.path1 evm.model.NODE_1849_length_96814_cov_35.968777.7.path1 1865 0.896203748197982 2037 588 2192 32
NSV4U002443 NSV4U002443.path1 evm.model.NODE_1235_length_74815_cov_46.724949.15.path1 692 1 2037 4 3472 106
NSV4U002445 NSV4U002445.path1 evm.model.NODE_3777_length_166808_cov_35.525154.44.path1 1541 1 2036 1487 3914 22
NSV4U002447 NSV4U002447.path1 evm.model.NODE_5746_length_133249_cov_26.729649.23.path1 541 0.423649177760376 2035 164 635 77
NSV4U002448 NSV4U002448.path1 evm.model.NODE_6670_length_140031_cov_35.263058.13.path1 1259 1 2034 178 294 46
NSV4U002450 NSV4U002450.path1 evm.model.NODE_7352_length_17219_cov_54.972763.1.path1 749 1 2034 376 1699 130
NSV4U002451 NSV4U002451.path1 evm.model.NODE_6174_length_37662_cov_30.976820.3.path1 1342 0.745969983324069 2033 1053 5595 61
NSV4U002452 NSV4U002452.path1 evm.model.NODE_13931_length_76375_cov_32.742809.9.path1 1978 0.659553184394798 2033 770 4338 28
NSV4U002453 NSV4U002453.path1 evm.model.NODE_2981_length_28083_cov_32.608196.3.path1 1056 0.832807570977918 2032 3332 20577 82
NSV4U002454 NSV4U002454.path1 evm.model.NODE_446_length_32771_cov_35.411186.5.path1 1379 1 2031 2139 7224 60
NSV4U002455 NSV4U002455.path2 evm.model.NODE_1026_length_14746_cov_35.748405.2.path1 1217 1 2031 46045 87073 153
NSV4U002457 NSV4U002457.path1 evm.model.NODE_13931_length_76375_cov_32.742809.22.path1 1064 1 2031 1010 7751 59
NSV4U002459 NSV4U002459.path1 NSV4U002459.path1 0 0 2030 37 48 118
NSV4U002460 NSV4U002460.path1 NSV4U002460.path1 0 0 2030 376 1095 93
NSV4U002461 NSV4U002461.path1 evm.model.NODE_5324_length_27440_cov_36.029118.3.path1 1658 1 2029 78 462 89
NSV4U002462 NSV4U002462.path1 NSV4U002462.path1 0 0 2029 370 1086 41
NSV4U002463 NSV4U002463.path1 NSV4U002463.path1 0 0 2029 126 458 100
NSV4U002464 NSV4U002464.path1 evm.model.NODE_5494_length_11071_cov_57.334839.2.path1 1208 1 2028 30 65 68
NSV4U002465 NSV4U002465.path1 evm.model.NODE_7385_length_60795_cov_31.315569.8.path1 1784 1 2028 80 349 58
NSV4U002468 NSV4U002468.path1 NSV4U002468.path1 0 0 2027 24 136 28
NSV4U002469 NSV4U002469.path1 evm.model.NODE_355_length_24278_cov_30.337549.4.path1,evm.model.NODE_355_length_24278_cov_30.337549.5.path1 533,927 1,0.84967919340055 2027 533 2698 41
NSV4U002472 NSV4U002472.path1 evm.model.NODE_2981_length_28083_cov_32.608196.8.path1 1908 0.971486761710794 2026 244 1389 23
NSV4U002474 NSV4U002474.path1 evm.model.NODE_27540_length_154672_cov_24.370798.9.path1 161 1 2025 2347 6535 166
NSV4U002475 NSV4U002475.path1 NSV4U002475.path1 0 0 2025 534 1315 28
NSV4U002476 NSV4U002476.path1 evm.model.NODE_1172_length_9484_cov_55.794918.2.path1 1050 0.914634146341463 2024 29 29 72
NSV4U002477 NSV4U002477.path2 evm.model.NODE_6363_length_27683_cov_30.391323.1.path1 1375 1 2024 4275 13791 112
NSV4U002478 NSV4U002478.path1 NSV4U002478.path1 0 0 2024 35 182 48
NSV4U002480 NSV4U002480.path1 evm.model.NODE_2987_length_27915_cov_30.934372.3.path1 1614 0.839750260145682 2024 1517 5326 15
NSV4U002481 NSV4U002481.path1 evm.model.NODE_13606_length_7994_cov_31.226170.3.path1 1607 0.471260997067449 2024 977 2090 20
NSV4U002482 NSV4U002482.path2 NSV4U002482.path2 0 0 2024 319 937 44
NSV4U002483 NSV4U002483.path2 evm.model.NODE_7140_length_356400_cov_29.455339.35.path1,evm.model.NODE_7140_length_356400_cov_29.455339.36.path1 926,590 0.746172441579371,1 2024 6794 22479 113
NSV4U002485 NSV4U002485.path1 NSV4U002485.path1 0 0 2023 1031 10680 37
NSV4U002486 NSV4U002486.path1 evm.model.NODE_7521_length_97004_cov_27.179478.12.path1 1256 1 2023 2705 10801 153
NSV4U002487 NSV4U002487.path1 evm.model.NODE_27540_length_154672_cov_24.370798.11.path1 1736 1 2023 140 753 39
NSV4U002488 NSV4U002488.path2 evm.model.NODE_5035_length_104762_cov_45.917507.20.path1 1856 1 2023 626 1827 40
NSV4U002489 NSV4U002489.path1 NSV4U002489.path1 0 0 2022 845 3654 77
NSV4U002490 NSV4U002490.path1 evm.model.NODE_6363_length_27683_cov_30.391323.2.path1 1885 0.979220779220779 2022 842 4308 46
NSV4U002491 NSV4U002491.path1 evm.model.NODE_16385_length_7433_cov_38.142338.2.path1 1871 1 2021 2131 13879 2
NSV4U002492 NSV4U002492.path1 evm.model.NODE_1733_length_47506_cov_33.330063.4.path1,evm.model.NODE_1733_length_47506_cov_33.330063.5.path1 843,236 1,1 2021 10575 32353 62
NSV4U002493 NSV4U002493.path1 evm.model.NODE_17902_length_40108_cov_33.321232.7.path1 779 1 2021 1055 3429 117
NSV4U002494 NSV4U002494.path1 evm.model.NODE_1593_length_7206_cov_48.424229.1.path1 676 0.268680445151033 2021 741 4112 247
NSV4U002495 NSV4U002495.path1 NSV4U002495.path1 19 0 2021 390 1503 90
[truncated: 18,039 more rows]
