# Supplementary material for: Reconstruction of the microalga Nannochloropsis salina genome-scale metabolic model with applications to lipid production
Source: BMC Syst Biol. 2017 Jul 4;11:66. doi: 10.1186/s12918-017-0441-1 (PMC5496344; doi:10.1186/s12918-017-0441-1)
Supplement: Supplementary file 6 — Constraints used to predict growth rates. Measured uptake rates of nitrogen sources (Nitrate/ammonium/urea) and estimated CO 2 uptake rates for batch cultures of N. salina. (XLSX 38 kb) [file 12918_2017_441_MOESM6_ESM.xlsx]

## Sheet: Hoja1
	Time (Days)	Biomass (OD750), 0.03 %CO2				Time (Days)	Biomass (OD750), 2 %CO2			Time (Days)	Biomass (OD750), 5 %CO2				Variable	Value	Unit	Reference
	0	0.057	0.057	0.062	0.061	0	0.073	0.074	0.077	0	0.06	0.058	0.06		Carbon in Biomass	0.44	%	51
	1	0.084	0.087	0.095	0.095	1	0.142	0.145	0.144	1	0.109	0.115	0.113		PM CO2	44.01	g/mol
	2	0.129	0.131	0.15	0.152	2	0.214	0.218	0.217	2	0.158	0.158	0.15		PM C	12.0107	g/mol
	3	0.224	0.218	0.241	0.247	3	0.36	0.372	0.37	3	0.238	0.241	0.215
	4	0.346	0.343	0.377	0.392	4	0.488	0.512	0.509	4	0.314	0.322	0.282
	5	0.494	0.489	0.49	0.508	5	0.654	0.696	0.678	5	0.518	0.531	0.452
	6	0.646	0.645	0.588	0.612	6	0.794	0.819	0.8	6	0.729	0.728	0.607
	7	0.748	0.73	0.736	0.775	7	0.936	0.972	0.946	7	0.841	0.844	0.731
	8	0.829	0.814	0.833	0.869	8	1.204	1.294	1.258	8	1.148	1.154	1.04
	9	0.912	0.891	0.908	0.968	9	1.344	1.454	1.404	9	1.248	1.262	1.142
	10	0.963	0.943	0.968	1.036					10	1.33	1.345	1.23
	11									11	1.422	1.435	1.387
	Time (Days)	Biomass (g/L), 0.03 %CO2					Biomass (g/L), 2 %CO2				Biomass (g/L), 5 %CO2
	0	0.0142513	0.0142513	0.0156667	0.0153836	0	0.0187807	0.0190638	0.0199131	0	0.0151006	0.0145344	0.0151006
	1	0.0218947	0.022744	0.0250087	0.0250087	1	0.0383139	0.0391632	0.0388801	1	0.028972	0.0306705	0.0301043
	2	0.0346338	0.0352	0.0405787	0.0411448	2	0.0586964	0.0598288	0.0595457	2	0.0428434	0.0428434	0.0405787
	3	0.0615273	0.0598288	0.0663398	0.0680384	3	0.100028	0.103425	0.102858	3	0.0654906	0.0663398	0.0589795
	4	0.0960643	0.095215	0.10484	0.109086	4	0.136263	0.143057	0.142208	4	0.0870054	0.0892701	0.0779465
	5	0.137962	0.136546	0.136829	0.141925	5	0.183256	0.195146	0.19005	5	0.144756	0.148436	0.126072
	6	0.180991	0.180708	0.164572	0.171366	6	0.222889	0.229966	0.224587	6	0.204488	0.204205	0.169951
	7	0.209866	0.204771	0.206469	0.21751	7	0.263087	0.273279	0.265918	7	0.236194	0.237043	0.205054
	8	0.232797	0.22855	0.233929	0.24412	8	0.338956	0.364434	0.354242	8	0.323102	0.324801	0.292529
	9	0.256293	0.250348	0.255161	0.272146	9	0.378588	0.409728	0.395574	9	0.351411	0.355375	0.321404
	10	0.270731	0.265069	0.272146	0.291396					10	0.374625	0.378871	0.346316
	11									11	0.400669	0.404349	0.390761
	Time (Days)	Productivity (g/L hr)				Time (Days)	Productivity (g/L hr)			Time (Days)	Productivity (g/L hr)
	1	0.000318476	0.000353862	0.000389249	0.000401044	1	0.000813884	0.000837475	0.000790293	1	0.000577975	0.000672339	0.000625157
	2	0.000530794	0.000518998	0.000648748	0.000672339	2	0.00084927	0.000861065	0.000861065	2	0.000577975	0.000507203	0.00043643
	3	0.00112056	0.0010262	0.00107338	0.00112056	3	0.00172213	0.00181649	0.0018047	3	0.000943633	0.00097902	0.000766702
	4	0.00143904	0.00147443	0.00160418	0.00171034	4	0.00150981	0.00165136	0.00163956	4	0.000896452	0.000955429	0.000790293
	5	0.00174572	0.00172213	0.00133288	0.00136827	5	0.00195804	0.00217036	0.00199343	5	0.00240626	0.00246524	0.00200522
	6	0.0017929	0.00184008	0.00115595	0.00122672	6	0.00165136	0.00145084	0.00143904	6	0.00248883	0.0023237	0.00182829
	7	0.00120313	0.00100261	0.00174572	0.00192265	7	0.00167495	0.0018047	0.00172213	7	0.00132109	0.00136827	0.00146263
	8	0.000955429	0.000990815	0.00114416	0.00110877	8	0.00316117	0.00379812	0.00368017	8	0.00362119	0.00365658	0.00364478
	9	0.00097902	0.000908247	0.000884656	0.00116775	9	0.00165136	0.00188727	0.00172213	9	0.00117954	0.00127391	0.00120313
	Time (Days)	CO2 Fixation (gCO2/L h)				Time (Days)	CO2 Fixation (gCO2/L h)			Time (Days)	CO2 Fixation (gCO2/L h)
	1	0.000513467	0.000570519	0.000627571	0.000646588	1	0.00131219	0.00135023	0.00127416	1	0.000931848	0.00108399	0.00100792
	2	0.000855779	0.000836761	0.00104595	0.00108399	2	0.00136925	0.00138826	0.00138826	2	0.000931848	0.000817744	0.00070364
	3	0.00180664	0.00165451	0.00173057	0.00180664	3	0.00277653	0.00292867	0.00290965	3	0.00152138	0.00157844	0.00123612
	4	0.00232011	0.00237716	0.00258635	0.00275751	4	0.00243422	0.00266242	0.00264341	4	0.00144532	0.0015404	0.00127416
	5	0.00281456	0.00277653	0.00214896	0.00220601	5	0.00315687	0.00349918	0.00321392	5	0.00387953	0.00397462	0.00323294
	6	0.00289063	0.0029667	0.0018637	0.0019778	6	0.00266242	0.00233913	0.00232011	6	0.00401265	0.00374641	0.00294768
	7	0.00193977	0.00161647	0.00281456	0.00309982	7	0.00270046	0.00290965	0.00277653	7	0.00212994	0.00220601	0.00235815
	8	0.0015404	0.00159745	0.00184468	0.00178763	8	0.00509664	0.00612357	0.0059334	8	0.00583831	0.00589537	0.00587635
	9	0.00157844	0.00146433	0.0014263	0.00188271	9	0.00266242	0.00304277	0.00277653	9	0.00190173	0.00205387	0.00193977
	Time (Days)	CO2 uptake (gCO2/gDW h)				Time (Days)	CO2 uptake (gCO2/gDW h)			Time (Days)	CO2 uptake (gCO2/gDW h)
	1	0.0284107	0.0308428	0.0308575	0.0320154	1	0.0459656	0.0463781	0.0433438	1	0.042287	0.0479588	0.0445933
	2	0.0302778	0.0288818	0.0318949	0.0327718	2	0.0282289	0.028048	0.0282093	2	0.0259512	0.0222473	0.0199098
	3	0.0375754	0.0348212	0.0323718	0.0330938	3	0.0349856	0.0358788	0.0358322	3	0.0280869	0.0289135	0.0248322
	4	0.0294446	0.0306644	0.030218	0.0311363	4	0.0206036	0.0216034	0.021573	4	0.0189555	0.0197982	0.0186109
	5	0.0240534	0.0239602	0.0177843	0.017577	5	0.0197602	0.0206928	0.019346	5	0.0334787	0.0334414	0.0316927
	6	0.0181258	0.0187023	0.0123669	0.012626	6	0.0131107	0.0110048	0.011191	6	0.0229791	0.0212477	0.0199153
	7	0.00992568	0.00838682	0.0151711	0.0159425	7	0.0111135	0.0115636	0.0113211	7	0.00966656	0.00999895	0.0125766
	8	0.0069597	0.00737307	0.00837732	0.00774484	8	0.0169311	0.0192048	0.019135	8	0.0208774	0.0209858	0.0236196
	9	0.00645458	0.00611542	0.00583246	0.00729357	9	0.00742094	0.00786081	0.00740589	9	0.00563882	0.00603923	0.00631915
	Time (Days)	CO2 uptake (mmol CO2/gDW h)				Time (Days)	CO2 uptake (mmol CO2/gDW h)			Time (Days)	CO2 uptake (mmol CO2/gDW h)
	1	0.645552	0.700814	0.701147	0.727457	1	1.04443	1.05381	0.984862	1	0.96085	1.08973	1.01325
	2	0.687975	0.656254	0.72472	0.744645	2	0.641419	0.63731	0.640976	2	0.589666	0.505506	0.452392
	3	0.853792	0.79121	0.735557	0.751961	3	0.794947	0.815241	0.814183	3	0.638194	0.656976	0.56424
	4	0.669043	0.69676	0.686616	0.707483	4	0.468157	0.490875	0.490183	4	0.430708	0.449858	0.422879
	5	0.546544	0.544427	0.404096	0.399386	5	0.448992	0.470184	0.439581	5	0.760706	0.75986	0.720124
	6	0.411855	0.424957	0.281001	0.286888	6	0.297903	0.250052	0.254284	6	0.522134	0.482794	0.452517
	7	0.225532	0.190566	0.34472	0.362246	7	0.252523	0.262748	0.257239	7	0.219645	0.227197	0.285767
	8	0.158139	0.167532	0.19035	0.175979	8	0.384711	0.436374	0.434788	8	0.474377	0.476841	0.536687
	9	0.146662	0.138955	0.132526	0.165725	9	0.168619	0.178614	0.168277	9	0.128126	0.137224	0.143584
	CO2 uptake in exp phase	0.680581	0.677893	0.650427	0.666186		0.588379	0.603402	0.596231		0.588282	0.570999	0.52243
	Average CO2 uptake	0.668772					0.596004				0.56057
