# Supplementary material for: Reconstruction of the microalga Nannochloropsis salina genome-scale metabolic model with applications to lipid production
Source: BMC Syst Biol. 2017 Jul 4;11:66. doi: 10.1186/s12918-017-0441-1 (PMC5496344; doi:10.1186/s12918-017-0441-1)
Supplement: Supplementary file 7 — Strain optimization. Proposed reaction knockouts for improving production of lipids in N. salina. (XLSX 107 kb) [file 12918_2017_441_MOESM7_ESM.xlsx]

## Sheet: Summary
Set number	Biomass	TAG_extra	TAG_biomass	length	metric
1	0.0177079	0.0036921	0.00378334	2	3.26898e-05
2	0.00435741	0.00985656	0.00987901	2	2.14745e-05
3	0.00435003	0.00986019	0.0098826	2	2.1446e-05
4	0.0130645	0.00625592	0.00632324	6	1.36218e-05
5	0.0155315	0.00489383	0.00497386	6	1.26681e-05
6	0.00714289	0.0095255	0.00956231	6	1.13399e-05
7	0.00714289	0.0095255	0.00956231	6	1.13399e-05
8	0.00706574	0.0095681	0.00960451	6	1.12676e-05
9	0.00706574	0.0095681	0.00960451	6	1.12676e-05
10	0.00641743	0.00981883	0.00985189	6	1.05019e-05
11	0.00614958	0.00997119	0.0100029	6	1.02198e-05
12	0.00390845	0.0100192	0.0100394	4	9.7899e-06
13	0.00683251	0.00965571	0.00969092	7	9.42468e-06
14	0.00360282	0.0101741	0.0101926	4	9.16383e-06
15	0.00651901	0.00976104	0.00979463	7	9.09033e-06
16	0.00645468	0.00979764	0.00983089	7	9.03437e-06
17	0.00221846	0.0117643	0.0117757	3	8.69956e-06
18	0.00221432	0.0117665	0.0117779	3	8.68495e-06
19	0.00220022	0.011774	0.0117853	3	8.63511e-06
20	0.018413	0.00294251	0.00303738	8	6.77255e-06
21	0.00248676	0.0107767	0.0107896	4	6.6998e-06
22	0.00376695	0.010147	0.0101664	6	6.37054e-06
23	0.00211292	0.0118203	0.0118312	4	6.24385e-06
24	0.00209507	0.0117961	0.0118069	4	6.17843e-06
25	0.00209138	0.0117981	0.0118089	4	6.1686e-06
26	0.00203454	0.0118619	0.0118724	4	6.03337e-06
27	0.00568254	0.00918013	0.00920941	9	5.79627e-06
28	0.00211511	0.0117852	0.0117961	5	4.98538e-06
29	0.0183175	0.00322394	0.00331832	12	4.92121e-06
30	0.00180729	0.0119534	0.0119627	5	4.32064e-06
31	0.00890762	0.00855113	0.00859702	19	4.00895e-06
32	0.00866955	0.00856392	0.00860859	20	3.71227e-06
33	0.00518278	0.00903994	0.00906665	13	3.604e-06
34	0.0157207	0.00416897	0.00424997	20	3.27697e-06
35	0.00523421	0.00929107	0.00931804	15	3.24209e-06
36	0.00189181	0.0119376	0.0119473	7	3.22624e-06
37	0.00188506	0.0117755	0.0117852	7	3.17106e-06
38	0.00156591	0.0117861	0.0117942	6	3.076e-06
39	0.00194132	0.0119113	0.0119213	8	2.89046e-06
40	0.00193815	0.011913	0.011923	8	2.88614e-06
41	0.0150608	0.00476475	0.00484235	25	2.87044e-06
42	0.00186787	0.0107439	0.0107535	7	2.86688e-06
43	0.00220886	0.00992107	0.00993245	8	2.73928e-06
44	0.00230439	0.0117187	0.0117306	11	2.45496e-06
45	0.00182875	0.011971	0.0119805	9	2.43245e-06
46	0.0130781	0.00556678	0.00563417	31	2.34848e-06
47	0.00197713	0.0117724	0.0117826	10	2.32755e-06
48	0.00542566	0.0100629	0.0100909	24	2.27492e-06
49	0.00146144	0.0121659	0.0121734	8	2.22246e-06
50	0.00145964	0.0121669	0.0121744	8	2.2199e-06
51	0.00264874	0.0116301	0.0116438	14	2.20037e-06
52	0.0018314	0.0119402	0.0119497	10	2.18673e-06
53	0.0115333	0.00638724	0.00644667	34	2.16665e-06
54	0.00570602	0.00982259	0.00985199	26	2.15569e-06
55	0.0190293	0.00254087	0.00263892	23	2.10221e-06
56	0.00835056	0.00826481	0.00830784	34	2.02988e-06
57	0.00123345	0.0127884	0.0127947	8	1.97172e-06
58	0.00353232	0.0110805	0.0110987	20	1.957e-06
59	0.0117686	0.00651538	0.00657602	40	1.91692e-06
60	0.00120645	0.0118281	0.0118343	8	1.78375e-06
61	0.00191259	0.0109471	0.010957	12	1.74477e-06
62	0.00895844	0.00745991	0.00750607	39	1.71357e-06
63	0.00166103	0.01206	0.0120686	12	1.66933e-06
64	0.00532136	0.00995538	0.0099828	32	1.65551e-06
65	0.00196521	0.00998787	0.009998	12	1.63569e-06
66	0.00144972	0.01179	0.0117975	11	1.55384e-06
67	0.00123132	0.0122682	0.0122745	10	1.5106e-06
68	0.0015315	0.0117873	0.0117952	12	1.50435e-06
69	0.00439105	0.0101045	0.0101271	31	1.43126e-06
70	0.00212777	0.011771	0.0117819	18	1.39144e-06
71	0.0012264	0.0117987	0.011805	11	1.31545e-06
72	0.00139623	0.0117702	0.0117774	13	1.26414e-06
73	0.00109182	0.0121358	0.0121415	11	1.20456e-06
74	0.00682402	0.00854162	0.00857678	54	1.07941e-06
75	0.00112091	0.011801	0.0118068	13	1.01753e-06
76	0.00880377	0.00491149	0.00495685	49	8.82441e-07
77	0.00411725	0.00841883	0.00844004	40	8.6656e-07
78	0.00134251	0.0117548	0.0117617	19	8.3058e-07
79	0.00194682	0.011988	0.011998	35	6.66814e-07
80	0.00177616	0.0108462	0.0108554	30	6.42155e-07
81	0.00162406	0.0115046	0.0115129	31	6.02714e-07
82	0.00236104	0.00211078	0.00212295	28	1.77988e-07

## Sheet: Set 1
growth_rate	TAG extra	TAG Biomass	set_length	metric
0.0177079	0.0036921	0.00378334	2	3.26898e-05
1 ala-L[c] + 1 h[c] -> 1 ala-L[m] + 1 h[m]	1 L-Alanine + 1 H+ -> 1 L-Alanine + 1 H+	ALAtm	Amino acid transporter (ala-L), mitochondrial
1 akg[c] + 1 ala-L[c] -> 1 glu-L[c] + 1 pyr[c]	1 2-Oxoglutarate + 1 L-Alanine -> 1 L-Glutamate + 1 Pyruvate	ALAAT	alanine aminotransferase

## Sheet: Set 2
growth_rate	TAG extra	TAG Biomass	set_length	metric
0.00435741	0.00985656	0.00987901	2	2.14745e-05
1 thr-L[h] -> 1 acald[h] + 1 gly[h]	1 L-Threonine -> 1 Acetaldehyde + 1 Glycine	THRA	threonine aldolase
1 accoa[c] + 1 atp[c] + 1 hco3[c] -> 1 adp[c] + 1 h[c] + 1 malcoa[c] + 1 pi[c]	1 Acetyl-CoA + 1 ATP + 1 Bicarbonate -> 1 ADP + 1 H+ + 1 Malonyl-CoA + 1 Phosphate	ACCOAC_	acetyl-CoA-carboxylase

## Sheet: Set 3
growth_rate	TAG extra	TAG Biomass	set_length	metric
0.00435003	0.00986019	0.0098826	2	2.1446e-05
1 h[c] + 1 thr-L[c] -> 1 h[h] + 1 thr-L[h]	1 H+ + 1 L-Threonine -> 1 H+ + 1 L-Threonine	THRth	Amino acid transporter (thr-L), chloroplast
1 accoa[c] + 1 atp[c] + 1 hco3[c] -> 1 adp[c] + 1 h[c] + 1 malcoa[c] + 1 pi[c]	1 Acetyl-CoA + 1 ATP + 1 Bicarbonate -> 1 ADP + 1 H+ + 1 Malonyl-CoA + 1 Phosphate	ACCOAC_	acetyl-CoA-carboxylase

## Sheet: Set 4
growth_rate	TAG extra	TAG Biomass	set_length	metric
0.0130645	0.00625592	0.00632324	6	1.36218e-05
1 asp-L[c] + 1 h[c] -> 1 asp-L[m] + 1 h[m]	1 L-Aspartate + 1 H+ -> 1 L-Aspartate + 1 H+	ASPtm	Amino acid transporter (asp-L), mitochondrial
1 gln-L[c] + 1 h[c] -> 1 gln-L[m] + 1 h[m]	1 L-Glutamine + 1 H+ -> 1 L-Glutamine + 1 H+	GLNtm	Vacuolar amino acid transporter (gln-L), mitochondrial
1 glu-L[c] + 1 h[c] -> 1 glu-L[m] + 1 h[m]	1 L-Glutamate + 1 H+ -> 1 L-Glutamate + 1 H+	GLUtm	Amino acid transporter (glu-L), mitochondrial
1 h[c] + 1 tyr-L[c] -> 1 h[m] + 1 tyr-L[m]	1 H+ + 1 L-Tyrosine -> 1 H+ + 1 L-Tyrosine	TYRtm	Tyrosine permease, mitochondrial
1 akg[m] + 1 orn[m] -> 1 glu5sa[m] + 1 glu-L[m]	1 2-Oxoglutarate + 1 L-Ornithine -> 1 L-Glutamate 5-semialdehyde + 1 L-Glutamate	ORNTArm	L-Ornithine:2-oxo-acid aminotransferase
1 akg[c] + 1 ala-L[c] -> 1 glu-L[c] + 1 pyr[c]	1 2-Oxoglutarate + 1 L-Alanine -> 1 L-Glutamate + 1 Pyruvate	ALAAT	alanine aminotransferase

## Sheet: Set 5
growth_rate	TAG extra	TAG Biomass	set_length	metric
0.0155315	0.00489383	0.00497386	6	1.26681e-05
1 gln-L[c] + 1 h[c] -> 1 gln-L[m] + 1 h[m]	1 L-Glutamine + 1 H+ -> 1 L-Glutamine + 1 H+	GLNtm	Vacuolar amino acid transporter (gln-L), mitochondrial
1 glu-L[c] + 1 h[c] -> 1 glu-L[m] + 1 h[m]	1 L-Glutamate + 1 H+ -> 1 L-Glutamate + 1 H+	GLUtm	Amino acid transporter (glu-L), mitochondrial
1 h[c] + 1 tyr-L[c] -> 1 h[m] + 1 tyr-L[m]	1 H+ + 1 L-Tyrosine -> 1 H+ + 1 L-Tyrosine	TYRtm	Tyrosine permease, mitochondrial
1 akg[m] + 1 orn[m] -> 1 glu5sa[m] + 1 glu-L[m]	1 2-Oxoglutarate + 1 L-Ornithine -> 1 L-Glutamate 5-semialdehyde + 1 L-Glutamate	ORNTArm	L-Ornithine:2-oxo-acid aminotransferase
1 akg[c] + 1 ala-L[c] -> 1 glu-L[c] + 1 pyr[c]	1 2-Oxoglutarate + 1 L-Alanine -> 1 L-Glutamate + 1 Pyruvate	ALAAT	alanine aminotransferase
1 akg[m] + 1 asp-L[m] -> 1 glu-L[m] + 1 oaa[m]	1 2-Oxoglutarate + 1 L-Aspartate -> 1 L-Glutamate + 1 Oxaloacetate	ASPATm	aspartate aminotransferase, mitochondrial

## Sheet: Set 6
growth_rate	TAG extra	TAG Biomass	set_length	metric
0.00714289	0.0095255	0.00956231	6	1.13399e-05
1 asp-L[c] + 1 h[c] -> 1 asp-L[h] + 1 h[h]	1 L-Aspartate + 1 H+ -> 1 L-Aspartate + 1 H+	ASPth	Amino acid transporter (asp-L), chloroplast
1 4abut[c] + 1 glu-L[h] -> 1 4abut[h] + 1 glu-L[c]	1 4-Aminobutanoate + 1 L-Glutamate -> 1 4-Aminobutanoate + 1 L-Glutamate	GLU4ABUTthi	Glutamate:gamma-aminobutyrate antiporter, chloroplast irreversible
1 glu-L[h] + 1 h[h] -> 1 glu-L[c] + 1 h[c]	1 L-Glutamate + 1 H+ -> 1 L-Glutamate + 1 H+	GLUth	Amino acid transporter (glu-L), chloroplast
1 3mop[m] + 1 h[m] + 1 thmpp[m] -> 1 2mhob[m] + 1 co2[m]	1 (S)-3-Methyl-2-oxopentanoate + 1 H+ + 1 Thiamine diphosphate -> 1 2-Methyl-1-hydroxybutyl-ThPP + 1 CO2	MOD(3mop)	3-methyl-2-oxobutanoate dehydrogenase, 3-Methyl-2-oxopentanoate transforming
1 3mop[m] + 1 coa[m] + 1 nad[m] -> 1 2mbcoa[m] + 1 co2[m] + 1 nadh[m]	1 (S)-3-Methyl-2-oxopentanoate + 1 Coenzyme A + 1 Nicotinamide adenine dinucleotide -> 1 (S)-2-Methylbutanoyl-CoA + 1 CO2 + 1 Nicotinamide adenine dinucleotide - reduced	OIVD3m	2-oxoisovalerate dehydrogenase (acylating; 3-methyl-2-oxopentanoate), mitochondrial
1 4abut[c] + 1 co2[c] -> 1 glu-L[c] + 1 h[c]	1 4-Aminobutanoate + 1 CO2 -> 1 L-Glutamate + 1 H+	GLUDC	Glutamate Decarboxylase

## Sheet: Set 7
growth_rate	TAG extra	TAG Biomass	set_length	metric
0.00714289	0.0095255	0.00956231	6	1.13399e-05
1 asp-L[c] + 1 h[c] -> 1 asp-L[h] + 1 h[h]	1 L-Aspartate + 1 H+ -> 1 L-Aspartate + 1 H+	ASPth	Amino acid transporter (asp-L), chloroplast
1 4abut[c] + 1 glu-L[h] -> 1 4abut[h] + 1 glu-L[c]	1 4-Aminobutanoate + 1 L-Glutamate -> 1 4-Aminobutanoate + 1 L-Glutamate	GLU4ABUTthi	Glutamate:gamma-aminobutyrate antiporter, chloroplast irreversible
1 glu-L[h] + 1 h[h] -> 1 glu-L[c] + 1 h[c]	1 L-Glutamate + 1 H+ -> 1 L-Glutamate + 1 H+	GLUth	Amino acid transporter (glu-L), chloroplast
1 dhlam[m] + 1 nad[m] -> 1 h[m] + 1 lpam[m] + 1 nadh[m]	1 Dihydrolipoamide + 1 Nicotinamide adenine dinucleotide -> 1 H+ + 1 Lipoamide + 1 Nicotinamide adenine dinucleotide - reduced	PDHe3mr	dihydrolipoamide dehydrogenase (E3), mitochondrial
1 3mop[m] + 1 coa[m] + 1 nad[m] -> 1 2mbcoa[m] + 1 co2[m] + 1 nadh[m]	1 (S)-3-Methyl-2-oxopentanoate + 1 Coenzyme A + 1 Nicotinamide adenine dinucleotide -> 1 (S)-2-Methylbutanoyl-CoA + 1 CO2 + 1 Nicotinamide adenine dinucleotide - reduced	OIVD3m	2-oxoisovalerate dehydrogenase (acylating; 3-methyl-2-oxopentanoate), mitochondrial
1 4abut[c] + 1 co2[c] -> 1 glu-L[c] + 1 h[c]	1 4-Aminobutanoate + 1 CO2 -> 1 L-Glutamate + 1 H+	GLUDC	Glutamate Decarboxylase

## Sheet: Set 8
growth_rate	TAG extra	TAG Biomass	set_length	metric
0.00706574	0.0095681	0.00960451	6	1.12676e-05
1 4abut[c] + 1 glu-L[h] -> 1 4abut[h] + 1 glu-L[c]	1 4-Aminobutanoate + 1 L-Glutamate -> 1 4-Aminobutanoate + 1 L-Glutamate	GLU4ABUTthi	Glutamate:gamma-aminobutyrate antiporter, chloroplast irreversible
1 glu-L[h] + 1 h[h] -> 1 glu-L[c] + 1 h[c]	1 L-Glutamate + 1 H+ -> 1 L-Glutamate + 1 H+	GLUth	Amino acid transporter (glu-L), chloroplast
1 akg[h] + 1 asp-L[h] -> 1 glu-L[h] + 1 oaa[h]	1 2-Oxoglutarate + 1 L-Aspartate -> 1 L-Glutamate + 1 Oxaloacetate	ASPATh	aspartate aminotransferase, chloroplast
1 3mop[m] + 1 h[m] + 1 thmpp[m] -> 1 2mhob[m] + 1 co2[m]	1 (S)-3-Methyl-2-oxopentanoate + 1 H+ + 1 Thiamine diphosphate -> 1 2-Methyl-1-hydroxybutyl-ThPP + 1 CO2	MOD(3mop)	3-methyl-2-oxobutanoate dehydrogenase, 3-Methyl-2-oxopentanoate transforming
1 3mop[m] + 1 coa[m] + 1 nad[m] -> 1 2mbcoa[m] + 1 co2[m] + 1 nadh[m]	1 (S)-3-Methyl-2-oxopentanoate + 1 Coenzyme A + 1 Nicotinamide adenine dinucleotide -> 1 (S)-2-Methylbutanoyl-CoA + 1 CO2 + 1 Nicotinamide adenine dinucleotide - reduced	OIVD3m	2-oxoisovalerate dehydrogenase (acylating; 3-methyl-2-oxopentanoate), mitochondrial
1 4abut[c] + 1 co2[c] -> 1 glu-L[c] + 1 h[c]	1 4-Aminobutanoate + 1 CO2 -> 1 L-Glutamate + 1 H+	GLUDC	Glutamate Decarboxylase

## Sheet: Set 9
growth_rate	TAG extra	TAG Biomass	set_length	metric
0.00706574	0.0095681	0.00960451	6	1.12676e-05
1 4abut[c] + 1 glu-L[h] -> 1 4abut[h] + 1 glu-L[c]	1 4-Aminobutanoate + 1 L-Glutamate -> 1 4-Aminobutanoate + 1 L-Glutamate	GLU4ABUTthi	Glutamate:gamma-aminobutyrate antiporter, chloroplast irreversible
1 glu-L[h] + 1 h[h] -> 1 glu-L[c] + 1 h[c]	1 L-Glutamate + 1 H+ -> 1 L-Glutamate + 1 H+	GLUth	Amino acid transporter (glu-L), chloroplast
1 akg[h] + 1 asp-L[h] -> 1 glu-L[h] + 1 oaa[h]	1 2-Oxoglutarate + 1 L-Aspartate -> 1 L-Glutamate + 1 Oxaloacetate	ASPATh	aspartate aminotransferase, chloroplast
1 dhlam[m] + 1 nad[m] -> 1 h[m] + 1 lpam[m] + 1 nadh[m]	1 Dihydrolipoamide + 1 Nicotinamide adenine dinucleotide -> 1 H+ + 1 Lipoamide + 1 Nicotinamide adenine dinucleotide - reduced	PDHe3mr	dihydrolipoamide dehydrogenase (E3), mitochondrial
1 3mop[m] + 1 coa[m] + 1 nad[m] -> 1 2mbcoa[m] + 1 co2[m] + 1 nadh[m]	1 (S)-3-Methyl-2-oxopentanoate + 1 Coenzyme A + 1 Nicotinamide adenine dinucleotide -> 1 (S)-2-Methylbutanoyl-CoA + 1 CO2 + 1 Nicotinamide adenine dinucleotide - reduced	OIVD3m	2-oxoisovalerate dehydrogenase (acylating; 3-methyl-2-oxopentanoate), mitochondrial
1 4abut[c] + 1 co2[c] -> 1 glu-L[c] + 1 h[c]	1 4-Aminobutanoate + 1 CO2 -> 1 L-Glutamate + 1 H+	GLUDC	Glutamate Decarboxylase

[truncated: 73 more sheets: Set 10, Set 11, Set 12, Set 13, Set 14, Set 15, Set 16, Set 17, Set 18, Set 19, Set 20, Set 21, Set 22, Set 23, Set 24, Set 25, Set 26, Set 27, Set 28, Set 29 …]
